# Supplementary material for: Identification of circRNA–miRNA–mRNA networks contributes to explore underlying pathogenesis and therapy strategy of gastric cancer
Source: J Transl Med. 2021 May 28;19:226. doi: 10.1186/s12967-021-02903-5 (PMC8161999; doi:10.1186/s12967-021-02903-5)
Supplement: Supplementary file 1 — Additional file 1: 1492 DEGs in GC obtained from TCGA. [file 12967_2021_2903_MOESM1_ESM.xlsx]

## Sheet: Supplementary Data 1
	X	id	baseMean	baseMeanA	baseMeanB	FoldChange	log2FoldChange	pval	padj
1	6209	MMP11	2762.92	139.921	2984.14	21.3274	4.41463	3.90338e-11	1.16147e-09
2	9949	SPP1	3897.65	256.892	4204.7	16.3676	4.03277	7.00647e-05	0.000408727
3	192	ADAM12	485.921	35.6197	523.899	14.7081	3.87854	3.59795e-14	2.22106e-12
4	119	ACAN	289.591	22.8292	312.088	13.6706	3.773	5.71815e-19	1.21675e-16
5	4813	INHBA	682.138	62.4086	734.405	11.7677	3.55676	4.83239e-18	9.08489e-16
6	2399	CTHRC1	851.708	78.598	916.91	11.6658	3.54422	2.46804e-22	1.17783e-19
7	2454	CXCL8	2264.89	235.975	2436	10.3231	3.36781	2.84425e-06	2.42054e-05
8	6042	MELTF	573.391	59.7819	616.707	10.3159	3.3668	2.1432e-09	4.01098e-08
9	3749	FNDC1	1635.18	186.74	1757.33	9.41059	3.23428	4.97729e-11	1.43624e-09
10	2178	COL1A1	91251.6	10602	98053.4	9.24859	3.20923	7.76844e-13	3.47981e-11
11	3536	FAP	420.938	49.883	452.232	9.06585	3.18044	2.95955e-19	6.92869e-17
12	4729	IGF2BP3	468.575	57.115	503.277	8.81165	3.13941	2.11841e-14	1.40563e-12
13	10846	TNFRSF11B	318.426	39.1892	341.976	8.7263	3.12537	0.000491684	0.0022413
14	2455	CXCL9	2465.84	314.588	2647.27	8.41503	3.07297	5.07375e-07	5.22016e-06
15	572	APLN	221.106	29.9153	237.231	7.93008	2.98734	3.98669e-08	5.49632e-07
16	201	ADAMTS12	308.847	41.9592	331.355	7.89708	2.98132	1.69757e-16	1.93243e-14
18	1636	CCNE1	501.19	72.5561	537.34	7.40585	2.88867	0.00322365	0.0111542
19	10153	STRIP2	191.885	27.8178	205.722	7.39536	2.88662	7.08994e-12	2.57421e-10
20	582	APOC1	777.397	114.596	833.296	7.27157	2.86227	1.80524e-05	0.000123549
22	982	BAMBI	557.188	86.5929	596.877	6.8929	2.78511	0.00287029	0.0101178
23	11273	UBD	3907.32	621.951	4184.4	6.72785	2.75015	1.15146e-08	1.80623e-07
24	2450	CXCL10	842.747	134.414	902.486	6.7142	2.74722	0.000541945	0.00244348
25	1836	CELSR3	505.372	82.0647	541.072	6.59324	2.72099	8.05522e-16	7.748e-14
26	5154	KIF26B	442.294	73.6595	473.384	6.42665	2.68407	6.4475e-16	6.44642e-14
27	2834	DNMT3B	197.892	33.5406	211.753	6.31333	2.6584	4.64341e-08	6.28304e-07
29	1063	BGN	11561.8	1998.98	12368.4	6.18734	2.62932	1.13681e-17	1.93226e-15
30	4215	GRIN2D	1051.89	183.421	1125.13	6.13413	2.61686	3.10917e-24	2.14326e-21
31	7205	PABPC1L	358.613	63.0025	383.544	6.08777	2.60591	2.7335e-13	1.41322e-11
32	2087	CLSPN	331.156	58.2128	354.175	6.08415	2.60506	1.7612e-27	2.73163e-24
33	203	ADAMTS14	258.492	45.6041	276.446	6.06187	2.59976	1.69619e-09	3.27825e-08
34	10518	THBS2	3657.73	645.756	3911.75	6.05762	2.59875	2.57176e-13	1.33516e-11
35	10855	TNFRSF6B	1238.24	221.264	1324.01	5.98383	2.58107	3.306e-05	0.000211013
36	10902	TOP2A	4617.25	827.79	4936.85	5.96389	2.57625	7.57742e-12	2.70953e-10
37	2449	CXCL1	1689.08	304.428	1805.86	5.93198	2.56851	1.34294e-06	1.24268e-05
38	6078	MEX3A	247.869	44.8361	264.993	5.91026	2.56322	1.35726e-06	1.25211e-05
39	773	ASCL2	828.773	152.23	885.831	5.81901	2.54077	5.94311e-06	4.6525e-05
40	5255	KRT7	3447.62	633.735	3684.94	5.81464	2.53969	4.89038e-05	0.00029745
41	10193	SULF1	5243.13	992.824	5601.59	5.64208	2.49623	1.23585e-14	8.56672e-13
42	12132	ZNF469	458.872	88.0699	490.144	5.5654	2.47648	4.49867e-11	1.3165e-09
43	5286	LAMC2	4829.29	932.44	5157.94	5.53167	2.46771	9.33085e-09	1.5036e-07
44	6956	NRCAM	348.39	68.5484	371.991	5.4267	2.44008	9.52306e-05	0.000530589
45	2995	ECT2	2261.83	451.07	2414.55	5.35293	2.42033	5.01265e-31	2.3682e-27
46	1949	CHI3L1	943.746	190.231	1007.3	5.29511	2.40466	2.19861e-07	2.48229e-06
47	1526	CBX2	291.136	58.9077	310.722	5.27472	2.39909	8.16635e-09	1.33855e-07
48	3620	FCGR1A	106.792	21.7021	113.969	5.2515	2.39273	2.07267e-13	1.09437e-11
49	205	ADAMTS2	807.456	164.399	861.689	5.24144	2.38996	5.04953e-13	2.35543e-11
50	3502	FAM72D	143.029	29.3785	152.614	5.19475	2.37705	3.92263e-18	7.48799e-16
51	6775	NFE2L3	1584.69	326.056	1690.83	5.18572	2.37455	1.58904e-29	3.28614e-26
52	7719	PLEKHG4	515.246	108.321	549.565	5.07349	2.34298	6.19686e-16	6.25127e-14
53	6083	MFAP2	686.561	145.796	732.168	5.02185	2.32822	3.32276e-12	1.28439e-10
54	1842	CENPF	2088.78	445.849	2227.34	4.99574	2.3207	3.55984e-29	6.31007e-26
55	8803	RNFT2	158.822	34.2384	169.329	4.94559	2.30614	1.98221e-13	1.05559e-11
56	3765	FOXD2-AS1	147.079	32.1959	156.768	4.86919	2.28368	1.7282e-17	2.71437e-15
57	10113	STIL	651.145	142.64	694.031	4.86562	2.28262	1.58522e-25	1.51304e-22
58	5372	LIF	609.223	134.577	649.253	4.82439	2.27035	7.69503e-10	1.64905e-08
59	5659	LRP8	320.041	72.3426	340.931	4.71273	2.23656	1.02041e-11	3.49756e-10
60	2181	COL3A1	49814.5	11309.6	53061.9	4.69177	2.23013	1.13357e-08	1.78042e-07
61	11046	TRIP13	477.113	109.936	508.08	4.62161	2.20839	1.76886e-16	1.97729e-14
62	10956	TPX2	2332.92	537.64	2484.33	4.6208	2.20814	2.2354e-27	3.08187e-24
63	5151	KIF23	618.16	143.26	658.212	4.59452	2.19992	4.25147e-24	2.77644e-21
64	8586	RECQL4	652.348	152.189	694.53	4.56361	2.19018	3.29992e-20	1.07751e-17
65	5143	KIF18A	275.75	64.4273	293.573	4.55665	2.18797	4.74149e-20	1.43494e-17
66	3501	FAM72B	262.378	61.9236	279.283	4.51012	2.17317	1.45422e-19	3.68244e-17
67	6419	MTBP	155.785	36.9011	165.812	4.49341	2.16781	2.92651e-16	3.13036e-14
68	6048	MEST	1273.62	301.944	1355.57	4.48947	2.16655	1.89164e-12	7.6704e-11
69	11648	WDR62	342.118	81.1883	364.124	4.48493	2.16509	6.60322e-21	2.64299e-18
70	6049	MET	3876.96	920.649	4126.28	4.48193	2.16412	0.0137206	0.0376899
71	1841	CENPE	645.601	154.507	687.019	4.44653	2.15268	2.01037e-16	2.20209e-14
72	1344	C4A	2547.21	617.864	2709.93	4.38595	2.13289	1.2018e-06	1.13055e-05
73	4874	IQGAP3	1386.54	336.788	1475.08	4.37983	2.13087	4.49082e-25	3.56514e-22
74	1132	BRCA2	419.031	101.79	445.786	4.37947	2.13075	2.33454e-09	4.34939e-08
75	3623	FCGR3A	1189.69	289.28	1265.63	4.37511	2.12932	4.92852e-11	1.42548e-09
76	5643	LRFN4	1028.98	250.433	1094.64	4.37099	2.12796	6.57461e-20	1.94233e-17
77	3166	EME1	96.5716	23.5478	102.73	4.36262	2.1252	7.14079e-13	3.23368e-11
78	786	ASPM	949.974	235.664	1010.22	4.28669	2.09986	5.72352e-24	3.38178e-21
79	7045	NUF2	326.459	81.3178	347.134	4.26886	2.09385	1.03208e-19	2.91047e-17
80	7773	PMEPA1	4312.43	1076.77	4585.32	4.25839	2.09031	2.28685e-06	1.99966e-05
81	3764	FOXD2	178.696	44.7257	189.995	4.24801	2.08679	2.16671e-14	1.42246e-12
82	1303	C1QTNF6	435.947	109.523	463.476	4.23178	2.08127	7.82843e-15	5.73382e-13
83	5140	KIF15	303.458	76.3136	322.614	4.22748	2.0798	3.45747e-19	7.9445e-17
84	10461	TESMIN	151.188	38.1814	160.718	4.20934	2.07359	1.9127e-11	6.1484e-10
85	2776	DNA2	209.814	53.0347	223.036	4.20547	2.07227	4.75503e-17	6.5556e-15
86	11718	XRCC2	119.582	30.4888	127.095	4.1686	2.05956	1.28714e-13	7.22662e-12
87	6400	MSR1	565.824	144.344	601.371	4.16623	2.05874	3.02949e-12	1.18955e-10
88	2179	COL1A2	42961.3	10973.9	45659.1	4.16068	2.05682	4.26121e-10	9.79131e-09
89	503	ANLN	1458.96	374.728	1550.4	4.13741	2.04873	1.1676e-23	6.58528e-21
90	4400	HELLS	324.393	83.5384	344.706	4.12632	2.04485	5.40209e-19	1.17595e-16
91	11276	UBE2C	1471.37	379.652	1563.44	4.1181	2.04198	2.67988e-14	1.73187e-12
92	3225	EPHB2	2038.15	527.409	2165.56	4.10603	2.03774	5.18054e-10	1.16239e-08
93	2187	COL5A2	4768.73	1234.58	5066.79	4.10405	2.03705	2.90052e-13	1.49335e-11
94	9282	SERPINE1	2697.7	698.431	2866.31	4.10393	2.03701	0.000791254	0.0033893
96	9446	SKA3	440.428	114.812	467.889	4.07526	2.02689	4.02681e-20	1.25197e-17
97	7837	POLQ	320.403	83.9709	340.343	4.0531	2.01903	7.18547e-19	1.48596e-16
98	6497	MYBL2	2153.58	566.704	2287.42	4.03635	2.01305	7.18659e-17	9.0991e-15
99	1182	BUB1B	578.362	152.268	614.298	4.03433	2.01233	8.24167e-21	3.19571e-18
100	1355	C5orf34	76.8399	20.2479	81.6127	4.03067	2.01102	2.08651e-10	5.06642e-09
101	3180	ENC1	3031.66	801.295	3219.76	4.0182	2.00655	1.51806e-20	5.54003e-18
102	796	ATAD2	1415.77	375.892	1503.47	3.99975	1.99991	1.47925e-22	7.45258e-20
103	3527	FANCB	44.9085	11.964	47.687	3.98588	1.9949	1.20051e-07	1.45327e-06
104	2893	DSCC1	261.065	69.9264	277.185	3.96395	1.98694	7.60888e-17	9.53646e-15
105	3929	GBP5	838.075	224.479	889.824	3.96395	1.98694	0.00333078	0.0114897
106	7679	PLAU	1709.24	459.444	1814.65	3.94965	1.98173	3.75083e-06	3.09649e-05
107	11000	TRIB3	713.441	192.261	757.396	3.93941	1.97798	7.47996e-08	9.53867e-07
109	6438	MTHFD1L	606.366	164.567	643.627	3.91102	1.96755	1.07048e-19	2.95167e-17
110	8412	RAD51AP1	308.262	84.4002	327.142	3.87608	1.9546	2.12872e-17	3.30164e-15
111	451	ANGPT2	368.682	101.286	391.233	3.86268	1.9496	0.00120429	0.00479092
112	2905	DTL	520.632	143.083	552.473	3.8612	1.94905	2.65526e-19	6.33585e-17
113	1874	CEP55	751.261	207.334	797.134	3.84468	1.94286	2.6305e-20	9.06647e-18
114	6178	MKI67	5278.67	1461.07	5600.64	3.83324	1.93857	3.53757e-23	1.90844e-20
115	9464	SLC11A1	216.304	59.9029	229.494	3.8311	1.93776	1.04021e-05	7.60574e-05
116	6659	NDC80	326.337	91.0806	346.178	3.80078	1.9263	2.95763e-17	4.42147e-15
117	3954	GDPD5	406.679	113.958	431.367	3.78531	1.92041	1.46341e-06	1.34404e-05
118	4331	HAGHL	120.498	33.8645	127.805	3.77401	1.9161	4.27268e-09	7.51991e-08
119	629	ARHGAP11A	868.68	244.655	921.309	3.76575	1.91294	2.11434e-20	7.49564e-18
120	3666	FGFR4	1662.56	469.898	1763.15	3.7522	1.90774	1.8572e-13	9.9758e-12
121	7119	OLFML2B	1046.48	295.942	1109.78	3.74999	1.90689	2.29631e-07	2.5669e-06
122	3533	FANCI	981.822	278.004	1041.18	3.7452	1.90504	2.85527e-20	9.5752e-18
123	9818	SNX10	509.8	144.656	540.596	3.73711	1.90192	3.77697e-17	5.32552e-15
124	11364	UHRF1	391.598	111.185	415.248	3.73475	1.90101	1.1187e-17	1.93226e-15
125	841	ATP11A	3450.51	983.316	3658.59	3.72066	1.89556	1.08338e-15	1.02615e-13
126	5557	LOC541471	282.281	80.4748	299.3	3.71918	1.89499	1.30693e-15	1.21928e-13
127	3772	FOXM1	1934.65	556.189	2050.91	3.68743	1.88262	1.73828e-16	1.96078e-14
128	4563	HPDL	339.792	97.8446	360.197	3.68132	1.88022	1.08203e-10	2.84444e-09
129	8418	RAD54L	222.856	64.2901	236.229	3.67442	1.87752	4.69327e-15	3.88227e-13
130	4761	IL17RB	491.766	141.938	521.27	3.67251	1.87677	9.48402e-09	1.52235e-07
132	8417	RAD54B	191.565	55.4025	203.049	3.66498	1.8738	3.5455e-14	2.19963e-12
133	9875	SOX4	3906.8	1136.89	4140.4	3.64186	1.86467	3.50503e-15	2.93854e-13
134	4287	GTSE1	420.142	122.566	445.239	3.63265	1.86102	2.36732e-17	3.58216e-15
135	4927	ITGAX	480.98	140.411	509.703	3.63007	1.86	4.32985e-13	2.09705e-11
136	6041	MELK	551.265	161.069	584.173	3.62686	1.85872	2.56924e-18	4.98111e-16
137	1101	BMP8A	432.812	127.006	458.603	3.61087	1.85235	1.12227e-17	1.93226e-15
138	2594	DDIAS	237.833	69.8757	251.998	3.60637	1.85055	5.28688e-15	4.21416e-13
139	9984	SRCIN1	267.429	78.5886	283.356	3.60556	1.85022	3.09623e-05	0.000199266
140	10861	TNFSF9	180.589	53.1919	191.334	3.59704	1.84681	0.000733841	0.0031804
141	2005	CIP2A	281.93	83.0563	298.703	3.59639	1.84655	1.55174e-15	1.42622e-13
142	1082	BLM	304.018	89.5847	322.103	3.59551	1.8462	3.82954e-11	1.14223e-09
143	7502	PGGHG	740.22	218.214	784.245	3.59392	1.84556	4.32868e-07	4.52869e-06
144	1777	CDK1	1076.57	318.879	1140.47	3.57649	1.83855	2.18882e-19	5.32526e-17
145	7139	ORC6	196.742	58.3474	208.414	3.57195	1.83671	5.74601e-14	3.39507e-12
146	5157	KIF2C	663.493	197.06	702.83	3.56658	1.83454	2.43616e-18	4.79808e-16
147	9346	SGO1	203.278	60.4099	215.328	3.56445	1.83368	3.03475e-14	1.92118e-12
148	3506	FAM81A	166.854	49.7238	176.732	3.55427	1.82956	1.67323e-10	4.17734e-09
149	925	AURKA	892.209	266.918	944.944	3.54021	1.82383	1.06239e-11	3.59185e-10
150	800	ATAD5	240.953	72.3361	255.174	3.52761	1.81869	8.61484e-15	6.21471e-13
151	9087	SAPCD2	1286.21	389.234	1361.86	3.49883	1.80687	6.95718e-16	6.74412e-14
152	9606	SLC39A10	658.835	200.592	697.482	3.47712	1.79789	2.34016e-17	3.58216e-15
153	4001	GINS1	420.932	128.353	445.608	3.47174	1.79566	1.31067e-16	1.56374e-14
154	9483	SLC17A9	932.254	284.568	986.878	3.46799	1.7941	7.11759e-06	5.45155e-05
155	2762	DLGAP5	496.446	151.685	525.522	3.46457	1.79268	5.46253e-17	7.13464e-15
157	3362	F2RL2	493.202	151.465	522.023	3.4465	1.78513	8.6592e-12	3.02657e-10
158	1762	CDCA5	561.804	172.744	594.616	3.44219	1.78333	4.24219e-17	5.91428e-15
159	1758	CDC7	226.457	69.6318	239.683	3.44215	1.78331	7.11349e-14	4.13185e-12
160	2662	DEPDC1B	365.592	112.456	386.94	3.44082	1.78275	3.62543e-16	3.81223e-14
161	584	APOE	5988.1	1842.62	6337.72	3.43951	1.7822	3.52361e-05	0.000223751
162	6494	MYB	650.434	201.641	688.284	3.41342	1.77122	1.7594e-09	3.3846e-08
164	4915	ITGA11	888.163	276.044	939.787	3.40448	1.76744	2.64988e-07	2.91739e-06
165	8618	RFC3	681.588	212.227	721.173	3.39811	1.76473	5.12401e-17	6.83642e-15
166	9444	SKA1	215.875	67.2571	228.409	3.39606	1.76386	1.37111e-13	7.66338e-12
167	3529	FANCD2	419.604	131.126	443.933	3.38555	1.75939	6.54617e-16	6.44642e-14
168	2019	CKAP2L	281.538	88.0356	297.858	3.38338	1.75846	1.15937e-14	8.13448e-13
169	3526	FANCA	626.692	196.706	662.956	3.37028	1.75287	8.31783e-17	1.03208e-14
170	6068	METTL27	93.5588	29.3764	98.9718	3.36909	1.75236	2.87733e-05	0.000187117
171	4505	HMGB3	897.91	282.752	949.791	3.35909	1.74807	9.585e-17	1.16599e-14
172	7508	PGM2L1	639.598	201.995	676.505	3.34912	1.74378	1.94726e-16	2.15729e-14
173	8680	RHPN1	289.905	91.6364	306.626	3.34612	1.74249	1.06209e-12	4.55998e-11
175	6490	MXRA5	6477.36	2050.54	6850.7	3.34092	1.74025	4.56576e-10	1.0414e-08
176	10626	TMC7	376.409	119.815	398.049	3.3222	1.73214	1.9798e-13	1.05559e-11
177	9442	SIX4	143.017	45.5448	151.238	3.32064	1.73146	6.34578e-08	8.20192e-07
178	5783	MAD2L1	567.034	180.581	599.626	3.32054	1.73142	2.02319e-16	2.20209e-14
179	11505	VCAN	4849.55	1547.42	5128.04	3.31392	1.72854	4.13898e-11	1.21987e-09
180	10798	TMEM74B	115.32	36.8328	121.939	3.31061	1.7271	2.32022e-05	0.000154781
181	8007	PRC1	1197.4	383.003	1266.08	3.30567	1.72494	7.71131e-18	1.3867e-15
182	923	AUNIP	90.2925	28.9425	95.4665	3.29849	1.7218	3.54676e-09	6.36878e-08
183	10447	TEDC2	106.734	34.3347	112.84	3.28646	1.71653	9.1544e-10	1.91225e-08
185	7928	PPM1H	855.163	275.59	904.043	3.28039	1.71387	5.22289e-09	9.00079e-08
186	576	APOBEC3B	214.102	69.1264	226.329	3.27414	1.71111	6.03878e-07	6.06223e-06
187	3977	GGH	943.829	305.84	997.635	3.26195	1.70574	0.00015221	0.000804013
188	9893	SPAG5	854.371	277.719	903.004	3.2515	1.70111	3.66011e-17	5.22008e-15
189	3625	FCHO1	336.431	110.031	355.526	3.23115	1.69205	1.91705e-10	4.73839e-09
190	6628	NCAPH	474.1	155.132	501.001	3.22952	1.69132	2.59321e-15	2.26596e-13
191	10541	THY1	3433.78	1125.08	3628.49	3.22508	1.68933	1.47738e-09	2.91437e-08
192	4728	IGF2BP2	1143.2	374.691	1208.02	3.22404	1.68887	5.98717e-15	4.68722e-13
193	2661	DEPDC1	435.468	142.861	460.145	3.22094	1.68748	2.67888e-15	2.3083e-13
194	2965	E2F1	520.645	170.843	550.146	3.22018	1.68714	2.19624e-15	1.94649e-13
195	6756	NETO2	269.078	88.3456	284.32	3.21827	1.68628	2.78042e-07	3.04228e-06
196	2192	COL8A1	864.33	284.758	913.21	3.20697	1.68121	7.18437e-06	5.48996e-05
197	8468	RARRES1	783.647	258.841	827.907	3.19851	1.6774	0.00549617	0.01759
198	1763	CDCA7	1467.75	484.92	1550.64	3.19773	1.67705	1.77508e-11	5.76574e-10
199	3259	ERCC6L	159.805	52.839	168.826	3.1951	1.67586	3.01279e-11	9.16242e-10
200	4187	GPRC5A	8682.6	2881.78	9171.82	3.18269	1.67025	4.68241e-10	1.06215e-08
201	2533	DBF4	428.791	142.412	452.944	3.18051	1.66926	2.62843e-11	8.19436e-10
202	2271	CPLX1	233.521	77.6123	246.67	3.17824	1.66823	2.92108e-05	0.000189763
203	8107	PRR19	48.6573	16.1718	51.3971	3.17819	1.66821	0.000333283	0.00160365
204	5230	KNL1	508.402	168.987	537.027	3.17792	1.66808	1.05697e-15	1.00884e-13
206	2755	DLEU2	100.169	33.548	105.787	3.15331	1.65687	6.00962e-08	7.84094e-07
207	12301	ZNF761	379.355	128.321	400.526	3.12128	1.64214	8.89397e-12	3.0999e-10
209	11302	UBE2T	451.274	153.344	476.4	3.10675	1.6354	3.25203e-14	2.04828e-12
212	4004	GINS4	231.275	78.8545	244.13	3.09595	1.63038	3.12956e-12	1.22497e-10
214	9111	SBK1	202.217	69.1459	213.44	3.0868	1.62611	0.00111616	0.00449801
215	9347	SGO2	307.927	105.477	325.002	3.08124	1.62351	3.2204e-13	1.63097e-11
216	5486	LOC147804	153.95	52.7392	162.486	3.08094	1.62337	1.46717e-08	2.24749e-07
217	6390	MSH5	399.548	136.912	421.698	3.08008	1.62297	1.24262e-12	5.24436e-11
218	10549	TICRR	404.004	138.503	426.396	3.07861	1.62228	1.1216e-13	6.38386e-12
219	2035	CLCN4	363.19	124.821	383.293	3.07075	1.61859	2.90671e-06	2.46861e-05
220	11077	TRPM2	345.507	118.838	364.623	3.06825	1.61741	4.34351e-13	2.09705e-11
221	10108	STC2	222.98	77.1416	235.28	3.04997	1.6088	9.07086e-06	6.73154e-05
222	10898	TONSL	834.194	288.77	880.194	3.04808	1.6079	1.77101e-15	1.60399e-13
223	2039	CLDN1	2210.19	766.863	2331.91	3.04085	1.60447	1.43441e-07	1.69184e-06
224	2729	DIAPH3	313.896	109.243	331.155	3.03136	1.59997	5.07424e-13	2.3581e-11
225	5409	LINGO1	208.846	73.0583	220.298	3.01537	1.59234	0.000266611	0.00132113
226	4332	HAPLN3	370.906	129.771	391.243	3.01487	1.5921	2.22122e-07	2.50326e-06
227	509	ANOS1	271.505	95.1011	286.383	3.01135	1.59041	6.02445e-08	7.8438e-07
228	1274	C1orf112	207.485	72.7296	218.85	3.00909	1.58933	3.02785e-11	9.18571e-10
229	5233	KNTC1	743.546	260.835	784.257	3.00672	1.58819	1.03418e-14	7.33261e-13
230	5946	MC1R	92.9865	32.6479	98.0753	3.00403	1.5869	3.96445e-08	5.47173e-07
231	312	AGRN	8209.16	2884.1	8658.26	3.00207	1.58596	4.8261e-16	4.90838e-14
232	11184	TTYH3	5111.46	1797.17	5390.98	2.9997	1.58482	1.64875e-15	1.50424e-13
233	2748	DKFZp686O24166	405.648	142.727	427.823	2.99749	1.58376	1.88346e-09	3.59298e-08
234	9878	SOX9	5454.61	1921.03	5752.62	2.99455	1.58234	1.52482e-16	1.80191e-14
235	11610	WDHD1	294.485	104.164	310.536	2.98121	1.5759	2.07454e-12	8.30353e-11
236	4681	IER5L	1059.46	375.411	1117.15	2.97581	1.57328	4.07181e-09	7.20728e-08
237	5137	KIF11	1075.99	382.126	1134.51	2.96893	1.56994	2.13225e-15	1.90338e-13
239	1772	CDH3	1156.17	412.427	1218.9	2.95542	1.56336	3.51415e-06	2.92053e-05
240	6169	MIR17HG	65.6606	23.6561	69.2031	2.92538	1.54862	2.68271e-05	0.000176309
241	7753	PLPPR4	126.455	45.5764	133.276	2.92423	1.54806	0.000906821	0.0037936
242	3450	FAM19A5	152.398	55.0595	160.608	2.91698	1.54448	2.58465e-05	0.00017086
243	8266	PTPRU	1092.87	396.078	1151.64	2.90761	1.53983	8.31735e-07	8.04378e-06
244	6532	MYO7A	274.894	99.657	289.673	2.9067	1.53938	1.66065e-08	2.519e-07
245	9103	SATB2	271.203	98.3959	285.777	2.90436	1.53822	2.07572e-06	1.82923e-05
246	5615	LOX	868.57	315.666	915.201	2.89927	1.53569	1.86015e-06	1.6713e-05
247	10572	TIMP1	13290	4831.69	14003.3	2.89822	1.53517	9.90733e-09	1.58008e-07
248	7736	PLK1	1335.82	486.433	1407.46	2.89342	1.53278	7.85581e-15	5.73382e-13
249	7739	PLK4	308.993	112.73	325.546	2.88783	1.52999	4.63248e-12	1.74666e-10
250	10441	TEAD4	503.172	184.304	530.064	2.87604	1.52408	7.63025e-12	2.71278e-10
251	9896	SPARC	22089	8102.08	23268.6	2.87193	1.52202	4.29132e-09	7.53136e-08
252	2606	DDX12P	130.589	47.9133	137.562	2.87105	1.52158	5.49574e-09	9.39271e-08
253	3360	F2R	1922.3	705.672	2024.91	2.86947	1.52079	6.43776e-15	4.96147e-13
254	8283	PUS7	555.214	204.114	584.825	2.86519	1.51863	6.38218e-10	1.39665e-08
255	1638	CCNF	600.593	221.739	632.544	2.85266	1.51231	1.68402e-13	9.12462e-12
257	7257	PAQR4	964.706	357.226	1015.94	2.84397	1.50791	5.46716e-14	3.24577e-12
258	6223	MND1	81.1125	30.1348	85.4119	2.83432	1.503	3.73578e-07	3.96863e-06
259	8113	PRR7	315.832	117.555	332.555	2.82893	1.50026	1.79165e-10	4.45506e-09
260	1739	CDC25A	231.991	86.6683	244.247	2.81818	1.49476	6.23496e-11	1.74635e-09
261	8339	RAB15	888.484	334.584	935.198	2.79511	1.4829	3.17622e-08	4.51956e-07
262	9390	SHCBP1	243.592	91.8194	256.392	2.79235	1.48148	1.30523e-10	3.35307e-09
263	1131	BRCA1	591.933	223.142	623.036	2.7921	1.48135	8.04414e-13	3.57748e-11
264	10357	TBC1D31	235.744	88.9128	248.128	2.79069	1.48062	1.27492e-10	3.28881e-09
265	2018	CKAP2	1158.88	437.177	1219.74	2.79005	1.48029	4.89049e-14	2.93146e-12
266	6627	NCAPG2	684.615	258.675	720.538	2.7855	1.47793	4.26469e-13	2.07515e-11
267	12083	ZNF367	354.472	133.999	373.066	2.7841	1.47721	8.62473e-12	3.02304e-10
268	10557	TIMELESS	900.742	341.431	947.913	2.77629	1.47316	1.61084e-13	8.80498e-12
269	10860	TNFSF4	105.14	39.8721	110.644	2.77498	1.47248	1.4669e-07	1.72137e-06
270	4176	GPR19	23.6426	8.99052	24.8784	2.76718	1.46842	0.00184333	0.00694564
272	8411	RAD51	233.936	89.3315	246.132	2.75526	1.46219	2.13806e-10	5.18146e-09
273	1740	CDC25B	2663.83	1019.77	2802.48	2.74814	1.45846	1.43331e-11	4.7552e-10
274	1979	CHST1	148.294	56.8574	156.006	2.74381	1.45618	5.40595e-08	7.1587e-07
275	2186	COL5A1	8261.64	3183.24	8689.94	2.7299	1.44885	6.05135e-07	6.06994e-06
276	5956	MCM2	1413.62	544.919	1486.89	2.72864	1.44818	1.57527e-13	8.6871e-12
277	2173	COL12A1	6521.46	2515.09	6859.34	2.72727	1.44746	6.6528e-06	5.13251e-05
278	7604	PIK3AP1	1119.2	432.398	1177.12	2.72232	1.44483	6.8095e-09	1.1326e-07
279	1990	CHTF18	373.83	144.473	393.173	2.72143	1.44436	2.02113e-11	6.41386e-10
281	6220	MMS22L	324.291	125.391	341.066	2.72002	1.44362	3.95569e-11	1.16862e-09
282	7284	PARPBP	295.413	114.505	310.671	2.71317	1.43998	5.47703e-11	1.56949e-09
284	799	ATAD3B	329.955	128.381	346.955	2.70254	1.43432	6.04193e-11	1.70383e-09
285	1630	CCNB2	743.666	289.394	781.978	2.70212	1.43409	9.12038e-13	3.98471e-11
286	1765	CDCA8	673.502	262.157	708.194	2.70141	1.43371	1.21637e-12	5.15622e-11
287	3599	FBXO41	394.543	153.912	414.837	2.69529	1.43044	2.72592e-11	8.43472e-10
288	3236	EPOP	248.644	97.108	261.424	2.6921	1.42873	3.15816e-05	0.000202828
289	8100	PRR11	289.971	113.673	304.84	2.68173	1.42316	1.02311e-10	2.70678e-09
290	5746	LY6E	9520.21	3741.78	10007.5	2.67454	1.41929	6.60975e-07	6.57162e-06
291	11239	TYMS	1017.04	400.16	1069.07	2.6716	1.4177	7.97791e-13	3.56079e-11
292	1989	CHSY3	70.3324	27.6909	73.9286	2.66978	1.41672	5.39585e-06	4.28354e-05
293	8227	PTK7	1711.59	674.755	1799.03	2.6662	1.41478	2.3737e-05	0.000158179
294	5125	KIAA1549	525.59	207.346	552.43	2.66429	1.41375	7.49054e-11	2.05625e-09
295	5964	MCM8	492.224	195.401	517.257	2.64716	1.40445	1.58126e-11	5.19054e-10
296	3356	EZH2	502.04	199.638	527.543	2.6425	1.4019	7.47669e-12	2.68124e-10
297	12401	ZWILCH	576.66	229.333	605.952	2.64224	1.40176	7.20203e-12	2.60345e-10
298	11034	TRIM59	283.874	112.955	298.289	2.64078	1.40096	2.20532e-10	5.32367e-09
300	12166	ZNF525	189.963	75.8099	199.591	2.63278	1.39659	3.03522e-09	5.53026e-08
301	1825	CEACAM6	13683	5460.77	14376.4	2.63267	1.39653	0.00114522	0.00459717
302	5166	KIFC1	615.932	245.973	647.134	2.63092	1.39557	6.70125e-12	2.44556e-10
303	1246	C17orf53	139.597	55.7992	146.664	2.62842	1.3942	2.77897e-08	4.02821e-07
304	1847	CENPO	191.742	76.7188	201.443	2.62573	1.39272	3.41731e-09	6.18842e-08
305	7933	PPM1N	67.2412	26.9281	70.641	2.62332	1.39139	0.000199306	0.00102742
306	7113	OIP5	146.632	58.7271	154.046	2.62308	1.39126	2.15109e-08	3.18125e-07
307	4692	IFI6	6405.41	2565.57	6729.25	2.62291	1.39117	0.000836819	0.00355469
308	1570	CCDC18	100.317	40.2384	105.383	2.61898	1.389	3.95396e-07	4.18607e-06
309	7898	PPAT	401.223	161.211	421.465	2.61437	1.38647	8.81613e-11	2.38844e-09
310	9286	SERPINH1	4838.91	1944.85	5082.99	2.61357	1.38602	6.1968e-13	2.83727e-11
311	5026	KCNC3	136.472	54.8536	143.355	2.61342	1.38594	0.00377493	0.0127558
312	650	ARHGAP39	493.215	198.261	518.091	2.61318	1.3858	1.08946e-11	3.67336e-10
313	6140	MICB	232.334	93.4006	244.051	2.61295	1.38568	7.36482e-07	7.25259e-06
315	1977	CHRNA5	129.954	52.2711	136.506	2.61149	1.38487	7.83392e-08	9.92883e-07
316	11254	UAP1L1	477.47	192.498	501.504	2.60524	1.38142	1.66933e-09	3.23512e-08
317	4347	HAVCR2	295.475	119.134	310.347	2.60503	1.3813	8.20009e-09	1.34231e-07
318	7150	OSBPL3	1290.41	520.573	1355.33	2.60354	1.38048	1.04127e-12	4.50176e-11
319	9310	SEZ6L2	1971.41	795.391	2070.6	2.60324	1.38031	4.24783e-08	5.81114e-07
320	3395	FAM111B	396.722	160.217	416.668	2.60065	1.37887	8.76903e-11	2.383e-09
321	4625	HSPD1	7409.18	2993.82	7781.56	2.59921	1.37807	2.2132e-13	1.15871e-11
322	7074	NUSAP1	1110.1	448.577	1165.89	2.59909	1.37801	1.63004e-12	6.69718e-11
323	9027	RUNX1	2754.31	1113.84	2892.66	2.59703	1.37686	4.13429e-13	2.01962e-11
324	5147	KIF20B	748.03	302.735	785.585	2.59496	1.37571	4.64538e-12	1.74666e-10
325	4405	HENMT1	234.359	94.8644	246.124	2.59448	1.37544	1.35336e-09	2.71285e-08
326	5235	KPNA2	2878.22	1165.45	3022.67	2.59357	1.37494	5.11738e-13	2.36046e-11
328	1120	BORA	330.56	134.116	347.127	2.58826	1.37198	2.77058e-10	6.59834e-09
330	1819	CDT1	702.994	285.307	738.221	2.58746	1.37154	8.22161e-12	2.90638e-10
331	1811	CDKN3	316.254	128.44	332.094	2.58561	1.3705	2.79749e-10	6.64967e-09
332	5289	LAMP3	459.274	186.942	482.241	2.57963	1.36717	7.87854e-05	0.000449871
333	3928	GBP4	2474.01	1007.34	2597.7	2.57878	1.36669	0.0060079	0.0189347
335	1218	C12orf75	2006.78	818.451	2107	2.57437	1.36422	1.70767e-07	1.97656e-06
336	5045	KCNQ1OT1	834.636	340.629	876.299	2.57259	1.36322	0.00194236	0.00727024
337	8877	RPL36A	126.565	51.6897	132.88	2.57072	1.36217	1.5268e-07	1.78385e-06
338	5152	KIF24	260.627	106.738	273.606	2.56334	1.35803	1.28519e-09	2.58874e-08
339	2878	DPY19L1	1249.02	512.684	1311.12	2.55736	1.35465	7.99383e-12	2.83393e-10
340	1737	CDC20	1053.92	432.947	1106.29	2.55526	1.35347	3.73561e-12	1.4306e-10
341	3644	FERMT1	2638.28	1084.47	2769.32	2.55363	1.35255	1.11303e-08	1.75037e-07
342	9548	SLC29A2	559.05	230.646	586.746	2.54393	1.34706	3.94069e-11	1.16697e-09
344	1945	CHEK1	349.305	144.684	366.562	2.53353	1.34115	4.32454e-10	9.91847e-09
345	10842	TNFRSF10B	1648.17	682.738	1729.59	2.53332	1.34103	2.73977e-12	1.07921e-10
346	11922	ZGRF1	128.177	53.2243	134.498	2.52701	1.33743	2.48209e-07	2.74246e-06
347	5925	MB21D1	256.848	106.677	269.513	2.52645	1.33711	3.76527e-09	6.68376e-08
348	1627	CCNA2	991.989	412.423	1040.87	2.52379	1.33559	8.41004e-12	2.96454e-10
349	11584	WARS	7435.09	3096.09	7801.02	2.51964	1.33322	0.0141877	0.0386744
350	8369	RAB3IP	899.09	374.573	943.326	2.5184	1.33251	0.0003063	0.00149159
351	2967	E2F3	524.375	218.534	550.169	2.51755	1.33202	9.11454e-11	2.4639e-09
352	7155	OSCAR	99.5461	41.5244	104.439	2.51514	1.33064	1.26197e-05	9.05113e-05
353	3841	FZD2	228.91	95.541	240.158	2.51367	1.32979	4.65411e-05	0.000285035
354	1628	CCNB1	1082.97	452.165	1136.17	2.51274	1.32926	9.14581e-12	3.16987e-10
356	8776	RNF207	281.253	117.737	295.043	2.50596	1.32536	2.74534e-09	5.03571e-08
357	5960	MCM4	2196.69	919.789	2304.38	2.50533	1.325	3.16709e-12	1.23189e-10
358	2026	CKS2	930.04	389.764	975.606	2.50307	1.3237	1.29281e-11	4.30058e-10
359	8967	RRM2	1904.88	798.358	1998.2	2.50289	1.32359	3.44392e-12	1.32498e-10
360	198	ADAM8	717.819	301.09	752.965	2.50079	1.32239	8.45189e-06	6.32897e-05
361	8705	RIPK2	662.804	278.731	695.196	2.49415	1.31855	1.0717e-10	2.82327e-09
362	12131	ZNF468	451.269	189.793	473.321	2.49388	1.31839	1.60696e-10	4.04149e-09
363	5400	LINC00346	104.287	43.9791	109.373	2.48693	1.31436	2.28968e-06	2.00073e-05
364	990	BATF2	540.963	228.177	567.343	2.48642	1.31407	0.000144632	0.000768891
365	1637	CCNE2	220.965	93.2259	231.738	2.48577	1.31369	1.07332e-08	1.69653e-07
367	12402	ZWINT	790.974	334.891	829.438	2.47674	1.30844	4.85108e-11	1.40965e-09
368	7399	PDGFRB	4154.5	1763.04	4356.19	2.47084	1.305	3.61326e-09	6.46013e-08
369	3518	FAM91A1	1798.51	766.488	1885.54	2.45998	1.29864	7.339e-12	2.63949e-10
370	1957	CHML	518.213	220.886	543.289	2.45959	1.29842	8.23974e-09	1.34702e-07
371	7809	PODNL1	141.405	60.2744	148.248	2.45955	1.29839	7.56708e-05	0.000435291
372	9149	SCML1	521.451	222.441	546.669	2.45759	1.29724	9.41545e-08	1.1765e-06
373	7021	NUDCD1	540.752	230.942	566.88	2.45465	1.29552	3.3587e-10	7.90792e-09
374	11301	UBE2S	670.577	286.489	702.97	2.45374	1.29498	1.90213e-09	3.61988e-08
375	1768	CDH11	1748.86	750.299	1833.08	2.44313	1.28873	1.44616e-07	1.70246e-06
376	6396	MSL3P1	222.22	95.4843	232.909	2.43924	1.28643	1.4393e-08	2.21025e-07
377	7810	PODXL	2506.05	1077.43	2626.54	2.43778	1.28557	5.20042e-10	1.16474e-08
378	10972	TRAIP	101.994	43.8665	106.897	2.43686	1.28502	2.47953e-06	2.15147e-05
379	12017	ZNF239	148.299	63.8544	155.421	2.434	1.28333	4.07096e-07	4.29528e-06
380	7620	PILRA	126.328	54.4184	132.392	2.43286	1.28265	4.36577e-06	3.55433e-05
381	4781	IL4I1	293.228	126.659	307.276	2.42602	1.27859	5.31094e-07	5.42372e-06
382	9916	SPDL1	331.842	143.466	347.729	2.42377	1.27725	3.69902e-09	6.59446e-08
383	7743	PLOD3	2958.61	1281.6	3100.04	2.41888	1.27434	5.90501e-11	1.68435e-09
384	3538	FAR2	347.158	150.733	363.724	2.41304	1.27085	1.2254e-06	1.14753e-05
385	4628	HSPH1	3425.09	1488.6	3588.41	2.41059	1.26939	7.29238e-08	9.31863e-07
386	7580	PIF1	110.829	48.2231	116.109	2.40775	1.26768	2.69167e-06	2.30651e-05
389	5617	LOXL2	1591.99	698.806	1667.32	2.38595	1.25457	1.88947e-08	2.83832e-07
390	2180	COL27A1	549.876	241.398	575.892	2.38566	1.25439	5.17607e-06	4.1249e-05
392	7191	P2RY6	188.369	82.8895	197.265	2.37986	1.25087	2.61128e-06	2.24849e-05
393	10553	TIGD1	127.824	56.4281	133.845	2.37195	1.24608	1.33281e-06	1.23507e-05
394	7879	POP1	225.567	99.6313	236.188	2.37062	1.24527	4.5712e-08	6.21242e-07
395	3621	FCGR2A	1242.16	549.235	1300.6	2.36802	1.24368	7.95429e-08	1.00711e-06
396	6522	MYO1B	1789.5	791.514	1873.67	2.36719	1.24318	4.60021e-11	1.33989e-09
397	2182	COL4A1	12625.7	5600.04	13218.2	2.36038	1.23902	6.16042e-09	1.04282e-07
398	8320	QSOX2	629.963	279.457	659.524	2.36002	1.2388	1.12937e-09	2.31241e-08
399	473	ANKRD13B	288.343	128.333	301.838	2.35199	1.23388	3.1581e-08	4.49893e-07
400	2746	DKC1	1709.78	761.382	1789.77	2.35068	1.23308	9.75386e-11	2.59988e-09
401	4399	HELB	111.347	49.5909	116.555	2.35033	1.23287	3.34428e-06	2.80757e-05
402	8790	RNF32	66.5669	29.6534	69.6801	2.34982	1.23255	5.99736e-05	0.000356054
403	12120	ZNF443	52.9429	23.5963	55.4179	2.34858	1.23179	0.000166495	0.000873517
404	5472	LOC100272146	59.1578	26.3905	61.9213	2.34634	1.23041	9.65073e-05	0.000536333
405	10097	STAT1	7701.67	3439.57	8061.12	2.34364	1.22875	5.27543e-10	1.17729e-08
406	237	ADGRE2	253.688	113.344	265.524	2.34264	1.22813	8.97677e-06	6.66969e-05
407	9426	SINHCAF	1863.11	832.472	1950.03	2.34245	1.22802	5.31638e-10	1.1843e-08
408	7276	PARP14	3145.8	1406.16	3292.51	2.34149	1.22743	5.83528e-11	1.6683e-09
409	4426	HEYL	811.706	362.964	849.552	2.34059	1.22687	9.81265e-05	0.000544523
410	10077	STAC3	44.8277	20.0643	46.9162	2.3383	1.22546	0.000888291	0.00372866
411	996	BBC3	328.232	146.916	343.523	2.33822	1.22541	2.16495e-08	3.19071e-07
412	9644	SLC5A6	1178.24	527.43	1233.12	2.33799	1.22527	2.08272e-10	5.06642e-09
413	3963	GEN1	471.393	211.465	493.314	2.33284	1.22209	1.5581e-09	3.05899e-08
414	5432	LMNB1	1378.82	618.612	1442.94	2.33254	1.2219	1.45122e-10	3.70509e-09
415	7793	PNMA2	228.592	102.567	239.221	2.33234	1.22178	0.00471426	0.0154666
416	5112	KIAA1024	58.4305	26.2321	61.1461	2.33096	1.22093	0.000143605	0.000764415
417	10853	TNFRSF25	198.877	89.3873	208.111	2.32819	1.21921	0.000135234	0.000724829
418	2185	COL4A4	217.826	97.9388	227.937	2.32734	1.21868	0.0171882	0.0453382
419	1925	CHAF1B	249.494	112.497	261.048	2.32048	1.21442	5.132e-08	6.84708e-07
420	6439	MTHFD2	1469.02	664.081	1536.91	2.31434	1.2106	3.30067e-10	7.80089e-09
421	8512	RBL1	337.219	152.483	352.799	2.3137	1.2102	1.54032e-08	2.34794e-07
422	7501	PGF	210.106	95.0682	219.808	2.31211	1.20921	1.91085e-07	2.18725e-06
423	11218	TWNK	360.05	163.343	376.64	2.30582	1.20528	1.22629e-08	1.91394e-07
424	12040	ZNF28	417.562	189.633	436.785	2.30332	1.20371	4.07996e-09	7.21142e-08
425	11712	XPO5	1630.34	740.485	1705.38	2.30306	1.20355	1.3812e-08	2.13423e-07
426	3407	FAM122B	843.108	383.302	881.887	2.30076	1.20211	0.00401741	0.0134579
427	2025	CKS1B	850.99	387.109	890.112	2.29938	1.20125	7.15617e-10	1.54693e-08
428	4461	HIST1H2BJ	70.966	32.3756	74.2206	2.29249	1.19691	0.0147145	0.0398381
429	6634	NCEH1	1544.71	704.792	1615.54	2.29223	1.19675	3.08463e-07	3.32818e-06
430	212	ADAMTSL2	254.972	116.419	266.657	2.2905	1.19566	0.00445963	0.0147129
432	2548	DCAF13	1067.62	487.81	1116.52	2.28884	1.19462	5.77193e-10	1.27434e-08
433	1119	BOP1	573.3	262.2	599.537	2.28656	1.19318	8.32522e-09	1.35742e-07
434	10109	STEAP1	560.336	256.422	585.968	2.28517	1.1923	1.62959e-05	0.000112897
435	1852	CENPU	426.523	195.223	446.03	2.28472	1.19201	6.69397e-09	1.11881e-07
436	10276	TACC3	1221.52	559.462	1277.36	2.28319	1.19105	6.8123e-10	1.48293e-08
437	8566	RCC2	4153.67	1903.15	4343.48	2.28225	1.19046	1.01959e-10	2.70322e-09
438	5963	MCM7	2876.15	1319.16	3007.46	2.27983	1.18893	5.72838e-07	5.77867e-06
439	8135	PSAT1	947.796	434.967	991.046	2.27844	1.18805	1.78222e-05	0.000122243
440	9460	SLAMF8	552.963	253.89	578.186	2.27731	1.18733	7.28293e-06	5.5576e-05
441	1096	BMP1	1075.83	494.191	1124.89	2.27622	1.18664	4.75798e-10	1.07541e-08
442	787	ASPN	1485.11	682.323	1552.81	2.27577	1.18635	0.00229073	0.00838202
443	5543	LOC401010	30.9883	14.2563	32.3995	2.27265	1.18438	0.00306948	0.0107164
444	4698	IFITM1	6027.07	2775.6	6301.29	2.27024	1.18285	8.59889e-05	0.000484757
445	9086	SAPCD1	48.8696	22.5144	51.0923	2.26931	1.18226	0.000398779	0.00187284
446	2014	CIT	684.113	315.586	715.193	2.26624	1.1803	2.48308e-09	4.6054e-08
447	8112	PRR5L	246.423	113.811	257.607	2.26347	1.17853	2.62905e-06	2.25909e-05
449	5377	LILRA6	90.289	41.7631	94.3815	2.25992	1.17627	6.6309e-05	0.000388829
450	7051	NUP107	810.993	375.165	847.75	2.25967	1.17611	4.36031e-08	5.95845e-07
451	7649	PIWIL4	194.719	90.1854	203.535	2.25685	1.17431	7.68452e-07	7.50885e-06
452	6626	NCAPD3	1006.52	467.193	1052	2.25175	1.17104	1.58774e-09	3.10246e-08
453	4732	IGFBP3	5311.09	2465.41	5551.09	2.25159	1.17094	3.1802e-06	2.67888e-05
454	775	ASF1B	707.402	328.723	739.338	2.24913	1.16936	3.56558e-09	6.38408e-08
455	6893	NOP2	1085.95	504.743	1134.96	2.24859	1.16902	1.51777e-09	2.98816e-08
456	1307	C2	1867.74	869.436	1951.94	2.24506	1.16675	5.59525e-06	4.41922e-05
457	2188	COL5A3	604.86	281.639	632.12	2.24443	1.16635	2.93468e-05	0.000190547
458	6658	NDC1	746.554	347.621	780.199	2.2444	1.16633	2.95379e-09	5.38979e-08
459	9637	SLC4A5	189.667	88.3564	198.211	2.24331	1.16563	6.49916e-07	6.48244e-06
460	2605	DDX11	639.905	298.127	668.73	2.24311	1.1655	7.94534e-09	1.30577e-07
461	12332	ZNF799	70.77	33.0241	73.9534	2.23937	1.1631	8.89462e-05	0.000500065
462	2036	CLCN5	570	266.057	595.633	2.23874	1.16269	2.31733e-09	4.32382e-08
463	2529	DARS2	1023.78	477.906	1069.82	2.23855	1.16257	1.24081e-09	2.50748e-08
464	1824	CEACAM5	24653	11509.6	25761.4	2.23825	1.16237	0.00768591	0.0232772
465	9917	SPDYE3	44.4979	20.7856	46.4978	2.23702	1.16158	0.000988606	0.00407936
466	4034	GLIS3	408.137	190.656	426.479	2.2369	1.1615	5.4284e-05	0.000325547
467	1256	C18orf54	112.019	52.3622	117.05	2.2354	1.16053	1.25134e-05	8.99051e-05
468	5778	MACC1	1819.81	850.871	1901.53	2.2348	1.16015	1.4276e-08	2.195e-07
469	5232	KNSTRN	402.768	188.368	420.849	2.23419	1.15975	3.11067e-08	4.44851e-07
470	10836	TNFAIP2	2849.24	1333.61	2977.06	2.23234	1.15856	0.000390703	0.00184399
471	11406	URB2	492.333	230.542	514.412	2.23131	1.15789	1.39293e-08	2.14969e-07
472	678	ARHGEF39	351.369	164.657	367.116	2.22957	1.15677	1.94262e-06	1.73018e-05
473	11948	ZMYND15	124.579	58.3838	130.162	2.22942	1.15667	4.24327e-06	3.47528e-05
474	5342	LEF1	392.998	184.276	410.601	2.22819	1.15587	1.70697e-05	0.000117413
475	7654	PKDCC	1572.87	738.209	1643.26	2.22601	1.15446	1.23286e-06	1.15365e-05
476	10601	TLR2	253.567	119.059	264.911	2.22505	1.15384	6.72652e-07	6.66635e-06
477	1558	CCDC138	80.6264	37.8903	84.2306	2.22301	1.15252	5.10841e-05	0.000308594
479	9711	SMC2	1062.64	499.645	1110.12	2.22181	1.15174	2.0992e-09	3.94727e-08
480	8573	RCN3	867.672	408.924	906.361	2.21646	1.14826	9.11459e-06	6.75576e-05
481	7197	P4HA1	991.931	467.539	1036.16	2.21619	1.14808	1.58158e-08	2.40788e-07
482	798	ATAD3A	538.863	254.357	562.858	2.21287	1.14592	9.13365e-09	1.47758e-07
483	1692	CD300LF	74.0562	35.0131	77.349	2.20915	1.14349	0.00018563	0.00096332
485	11661	WDR90	719.956	340.702	751.941	2.20704	1.14211	1.00546e-08	1.59946e-07
486	9804	SNRPD1	1154.59	546.447	1205.88	2.20676	1.14193	2.74756e-09	5.03571e-08
487	3736	FMNL2	1063.48	503.499	1110.71	2.20598	1.14142	6.05711e-09	1.02673e-07
488	7347	PCNA	3205.75	1519.48	3347.97	2.20337	1.13971	8.06043e-10	1.7155e-08
489	3763	FOXC1	628.603	298.109	656.476	2.20213	1.1389	0.000931973	0.00388312
491	10129	STK32C	185.855	88.2337	194.089	2.19971	1.13731	5.23029e-06	4.16276e-05
492	7811	PODXL2	997.136	473.633	1041.29	2.19851	1.13653	1.38906e-05	9.80402e-05
493	8855	RPL22L1	1165.43	553.714	1217.02	2.19792	1.13614	0.000601905	0.00268359
494	7598	PIGW	222.66	105.882	232.509	2.19592	1.13483	4.02575e-07	4.25131e-06
495	2806	DNAJC2	835.38	397.406	872.317	2.19503	1.13424	5.29717e-09	9.09838e-08
496	12377	ZSCAN12P1	87.7371	41.7663	91.6141	2.19349	1.13323	5.46153e-05	0.000327217
497	2295	CPZ	369.615	176.066	385.939	2.19202	1.13226	0.0010828	0.00441085
498	3904	GAS2L3	141.869	67.5949	148.133	2.19149	1.13191	5.27655e-06	4.1942e-05
499	8596	RELL2	85.2384	40.6133	89.0019	2.19145	1.13188	4.14516e-05	0.000257294
500	5624	LPCAT1	1538.02	733.307	1605.88	2.18992	1.13088	6.87215e-07	6.79439e-06
501	73	ABHD11	1054.99	503.316	1101.51	2.18851	1.12995	2.42562e-08	3.5401e-07
503	10087	STAMBPL1	304.278	145.22	317.693	2.18767	1.1294	1.82301e-07	2.09249e-06
504	4418	HES6	337.928	161.366	352.819	2.18644	1.12859	0.000770984	0.0033159
505	9469	SLC12A7	3572.53	1706.75	3729.89	2.18537	1.12788	1.77874e-09	3.41651e-08
506	10671	TMEM132A	903.988	431.883	943.804	2.18532	1.12785	6.11908e-07	6.12797e-06
507	1417	CAD	1926.15	920.261	2010.98	2.18523	1.12779	1.94782e-09	3.69756e-08
508	846	ATP13A3	3521.61	1686.38	3676.38	2.18005	1.12436	1.25274e-09	2.52748e-08
510	4385	HEATR1	1539.4	737.418	1607.04	2.17928	1.12385	3.16017e-09	5.74105e-08
511	8124	PRRX1	663.842	318.186	692.994	2.17795	1.12297	6.0588e-05	0.000359357
512	1582	CCDC34	474.412	227.881	495.203	2.17308	1.11974	1.82338e-06	1.63945e-05
513	1845	CENPL	243.985	117.234	254.675	2.17236	1.11927	4.53348e-07	4.72304e-06
514	221	ADAT2	230.735	110.938	240.839	2.17092	1.11831	5.31809e-07	5.42655e-06
515	12138	ZNF485	78.0241	37.5205	81.44	2.17055	1.11806	0.000110953	0.000608085
516	5830	MANEAL	501.868	241.517	523.825	2.16889	1.11696	3.6987e-05	0.000233674
517	1349	C4orf48	204.046	98.2323	212.97	2.16802	1.11638	0.000470641	0.00215726
518	3803	FSCN1	2305.12	1110.01	2405.91	2.16747	1.11601	0.00126695	0.00499377
519	10486	TFRC	5118.97	2467.62	5342.58	2.16508	1.11442	4.8204e-08	6.47311e-07
520	5979	MDFI	530.103	255.638	553.251	2.1642	1.11383	1.27419e-06	1.18606e-05
521	10481	TFEC	169.973	82.0304	177.39	2.16249	1.11269	0.000105746	0.000582121
522	1946	CHEK2	217.722	105.205	227.212	2.15971	1.11084	7.6022e-07	7.445e-06
523	8619	RFC4	380.102	183.76	396.661	2.15858	1.11008	1.36342e-07	1.61888e-06
524	9470	SLC12A8	462.934	223.839	483.099	2.15824	1.10986	3.50511e-08	4.93454e-07
525	2832	DNMT1	2000.7	967.651	2087.82	2.15762	1.10944	4.19343e-09	7.39093e-08
526	9788	SNORA8	413.103	199.858	431.088	2.15697	1.109	7.71382e-08	9.81672e-07
527	11193	TUBB3	848.991	410.828	885.945	2.15649	1.10868	0.00408597	0.0136654
528	7295	PAX8	185.773	90.0555	193.846	2.15252	1.10602	4.80427e-05	0.00029285
529	3788	FRAS1	698.823	339.187	729.154	2.14971	1.10414	0.0147439	0.0399003
530	2109	CMTM1	134.179	65.1619	140	2.14849	1.10332	1.17354e-05	8.49549e-05
531	8719	RMI2	346.656	168.459	361.685	2.14702	1.10233	1.53965e-07	1.79548e-06
532	7202	PA2G4P4	275.824	134.164	287.772	2.14493	1.10093	3.62046e-07	3.86265e-06
533	1722	CD84	193.276	94.0838	201.641	2.14321	1.09977	0.000213996	0.00109274
534	9945	SPON2	1653.3	806.277	1724.74	2.13914	1.09703	2.16807e-05	0.000145344
535	906	ATR	806.665	393.449	841.514	2.13881	1.09681	2.22866e-08	3.26484e-07
536	7162	OSMR	1377.63	672.116	1437.14	2.13823	1.09642	3.56236e-06	2.95664e-05
537	5273	LACTB2	968.994	473.365	1010.79	2.13534	1.09446	6.28914e-06	4.89251e-05
538	4910	ISYNA1	691.525	338.476	721.3	2.13102	1.09155	0.00143906	0.0055922
539	9099	SASS6	239.615	117.471	249.916	2.12748	1.08914	8.41303e-07	8.12997e-06
540	4774	IL2RA	125.919	61.733	131.332	2.12743	1.08911	0.000481468	0.00219906
541	9669	SLCO4A1	900.4	441.512	939.102	2.12701	1.08883	7.61427e-05	0.000437397
542	10900	TOP1MT	659.284	323.451	687.607	2.12585	1.08804	3.34209e-08	4.72847e-07
543	10891	TOMM34	1340.52	658.099	1398.08	2.12442	1.08707	9.80218e-09	1.56734e-07
544	6388	MSH2	689.669	338.685	719.27	2.12371	1.08659	4.1012e-08	5.6354e-07
546	8193	PSRC1	166.051	81.5915	173.174	2.12245	1.08573	5.14765e-06	4.10782e-05
547	11904	ZFP69B	48.2237	23.721	50.2901	2.12007	1.08411	0.00135557	0.00530261
548	4428	HGH1	1004.66	494.378	1047.69	2.11922	1.08353	1.78411e-08	2.69638e-07
549	8286	PVR	2020.21	994.817	2106.69	2.11766	1.08247	0.0181455	0.04733
550	10722	TMEM2	2914.82	1436.42	3039.5	2.11602	1.08135	1.23424e-08	1.92151e-07
551	4777	IL32	3324.97	1640.36	3467.05	2.11358	1.07969	0.000327206	0.0015773
552	3682	FIGNL1	397.519	196.469	414.475	2.10962	1.07698	1.57065e-07	1.82991e-06
553	10723	TMEM200A	377.813	186.819	393.921	2.10857	1.07627	0.00232012	0.00846956
554	5433	LMNB2	2507.41	1240.19	2614.29	2.10798	1.07586	5.30152e-09	9.09838e-08
555	6410	MSX1	131.804	65.2005	137.421	2.10767	1.07565	0.0102729	0.0296156
556	6844	NLRC5	1481.54	733.094	1544.66	2.10705	1.07522	6.20352e-08	8.04319e-07
557	1843	CENPH	171.1	84.6682	178.389	2.10692	1.07513	5.25886e-06	4.18282e-05
558	7821	POLD1	716.505	354.627	747.025	2.10651	1.07485	1.21674e-05	8.78277e-05
559	10325	TARBP1	713.145	353.068	743.513	2.10586	1.07441	3.77494e-08	5.25107e-07
560	2612	DDX21	2966.52	1469.31	3092.79	2.10493	1.07377	5.58004e-09	9.52368e-08
561	7784	PMS2P1	126.894	62.8604	132.294	2.10457	1.07352	2.18825e-05	0.000146371
562	6992	NSUN5P1	145.022	71.8754	151.191	2.10351	1.0728	1.66443e-05	0.000115054
563	3227	EPHB4	2747.79	1362.28	2864.64	2.10282	1.07233	9.57648e-09	1.53322e-07
564	2348	CSE1L	3370.57	1671.68	3513.85	2.10199	1.07176	6.4802e-09	1.08952e-07
565	3786	FPR3	548.19	272.214	571.465	2.09932	1.06992	7.01069e-05	0.000408781
566	10729	TMEM206	175.315	87.067	182.758	2.09905	1.06974	5.29188e-06	4.20369e-05
569	687	ARID3A	431.203	214.369	449.49	2.09681	1.0682	0.0191611	0.0496037
570	11868	ZDHHC23	368.095	183.141	383.694	2.09508	1.067	1.43015e-07	1.69164e-06
571	5029	KCNE3	2379.46	1184.3	2480.26	2.09429	1.06646	7.0489e-05	0.000410431
573	12326	ZNF789	108.418	54.0265	113.005	2.09166	1.06465	4.80531e-05	0.00029285
574	4114	GOLGA8A	769.783	383.717	802.343	2.09097	1.06417	1.89778e-05	0.000129216
575	8061	PRKDC	6241.47	3114	6505.23	2.08903	1.06283	7.0746e-09	1.17512e-07
577	8038	PRIM2	233.539	116.688	243.394	2.08585	1.06064	2.38791e-06	2.07487e-05
578	6246	MORC4	746.53	373.006	778.032	2.08584	1.06063	5.76702e-08	7.54822e-07
579	10827	TMTC4	654.869	327.837	682.45	2.08168	1.05775	6.28203e-08	8.13647e-07
580	790	ASS1	3840	1922.43	4001.72	2.08159	1.05769	0.00034369	0.00164525
581	2781	DNAH17	26.0609	13.0725	27.1563	2.07736	1.05475	0.0141391	0.0386283
582	1944	CHDH	714.237	358.754	744.218	2.07445	1.05273	4.71572e-08	6.36008e-07
583	4285	GTPBP4	1182.57	594.071	1232.21	2.07418	1.05254	3.61508e-08	5.05134e-07
584	4601	HSP90AA1	22934.4	11523	23896.8	2.07383	1.0523	8.54102e-09	1.38351e-07
585	7088	OAS3	4228.06	2126.44	4405.31	2.07168	1.0508	8.07348e-07	7.82623e-06
586	7530	PHF14	1629.08	819.648	1697.34	2.07082	1.0502	1.85646e-08	2.7955e-07
587	1188	BYSL	421.764	212.221	439.437	2.07066	1.05009	3.56569e-07	3.81078e-06
588	1971	CHORDC1	590.566	297.284	615.301	2.06974	1.04945	1.40807e-07	1.66712e-06
589	7116	OLFM2	288.953	145.46	301.055	2.06968	1.04941	0.00931406	0.027373
590	3641	FEN1	848.223	427.027	883.746	2.06953	1.0493	7.00146e-08	9.00213e-07
591	1146	BRIX1	787.013	396.831	819.92	2.06617	1.04696	8.92078e-08	1.1192e-06
592	240	ADGRG1	4207.18	2121.77	4383.06	2.06575	1.04667	1.17528e-06	1.10812e-05
593	9490	SLC1A5	3944.88	1991.36	4109.64	2.06374	1.04526	0.00027085	0.00133946
594	6804	NHS	578.931	292.308	603.104	2.06325	1.04492	4.98223e-05	0.000302296
595	1710	CD55	6793.97	3430.73	7077.62	2.06301	1.04475	0.00202834	0.00755617
596	209	ADAMTS7	307.454	155.299	320.286	2.06238	1.04431	5.93642e-06	4.6502e-05
597	4766	IL18BP	581.075	293.756	605.307	2.06058	1.04305	0.000313412	0.00152026
598	11066	TRMT6	478.563	241.987	498.515	2.06009	1.0427	2.7077e-07	2.97056e-06
599	1559	CCDC14	717.735	363.003	747.652	2.05963	1.04239	1.2549e-07	1.50734e-06
600	10223	SUV39H2	283.51	143.648	295.306	2.05575	1.03967	1.34887e-06	1.24641e-05
601	7802	PNPT1	740.017	375.173	770.787	2.05448	1.03877	1.37291e-07	1.62859e-06
602	11171	TTF2	578.11	293.723	602.095	2.04988	1.03554	1.44258e-07	1.69986e-06
603	9454	SKP2	414.486	210.617	431.68	2.0496	1.03534	8.7757e-07	8.46067e-06
604	4654	ICAM1	2343.96	1191.1	2441.19	2.04953	1.03529	0.000368444	0.00175159
605	1512	CBFB	1222.09	622.023	1272.7	2.04607	1.03285	6.10809e-08	7.92774e-07
606	1068	BICD1	188.72	96.094	196.532	2.04521	1.03225	0.000519228	0.0023556
607	6542	MZT1	630.448	321.114	656.537	2.04456	1.03179	2.2822e-07	2.55574e-06
608	208	ADAMTS6	82.6678	42.1399	86.0858	2.04286	1.03059	0.000952635	0.00395327
609	2898	DSN1	485.927	247.723	506.016	2.04267	1.03046	2.77868e-07	3.04228e-06
610	7223	PAICS	2835.41	1445.65	2952.62	2.04241	1.03027	2.84534e-08	4.11e-07
611	7054	NUP155	829.766	423.348	864.043	2.04098	1.02926	1.17942e-07	1.43052e-06
612	10906	TOPBP1	1232.89	629.52	1283.78	2.0393	1.02807	5.4941e-08	7.23681e-07
613	12272	ZNF697	212.331	108.518	221.086	2.03731	1.02667	4.86105e-06	3.909e-05
614	4691	IFI44L	835.825	427.46	870.265	2.0359	1.02566	0.00756227	0.0229532
615	5751	LYAR	594.698	304.245	619.195	2.03518	1.02516	3.01873e-07	3.26559e-06
616	1941	CHD7	1296.29	663.297	1349.67	2.03479	1.02488	3.80959e-08	5.2815e-07
617	8080	PROSER1	2162.07	1107.1	2251.04	2.03328	1.02381	2.45903e-08	3.58118e-07
618	3783	FOXRED2	1273.96	652.975	1326.33	2.03122	1.02235	0.000270258	0.00133707
619	1771	CDH24	235.536	120.747	245.217	2.03084	1.02207	4.51236e-06	3.64989e-05
620	8606	RETREG1	753.085	386.332	784.016	2.02938	1.02104	0.0029408	0.0103428
621	6625	NCAPD2	2754.83	1413.94	2867.91	2.02831	1.02028	2.42797e-08	3.5401e-07
622	1846	CENPN	646.915	332.057	673.469	2.02817	1.02018	1.97554e-07	2.25092e-06
623	10137	STMN1	2713.24	1394.23	2824.48	2.02584	1.01852	3.11195e-08	4.44851e-07
624	5858	MAP3K21	642.037	330.038	668.35	2.02507	1.01797	1.17845e-07	1.43052e-06
625	9641	SLC52A2	1869.51	961.046	1946.13	2.02501	1.01793	3.84956e-08	5.32502e-07
626	2534	DBF4B	223.306	114.843	232.453	2.0241	1.01728	7.47772e-06	5.69224e-05
627	10498	TGIF1	1599.91	823.199	1665.42	2.0231	1.01657	6.04096e-08	7.85705e-07
628	1643	CCNJ	244.241	125.739	254.235	2.02193	1.01573	3.86292e-06	3.18057e-05
629	7193	P3H1	785.505	404.751	817.617	2.02005	1.01439	2.94042e-07	3.19202e-06
630	6210	MMP14	6302.88	3248.13	6560.51	2.01978	1.0142	4.69594e-07	4.87592e-06
631	7823	POLD3	826.807	426.35	860.581	2.01848	1.01327	2.79313e-06	2.38194e-05
632	5916	MASTL	417.253	215.17	434.296	2.01839	1.0132	6.79697e-07	6.73079e-06
633	8079	ProSAPiP1	1094.36	564.934	1139.01	2.01618	1.01163	0.000123668	0.000669197
634	1854	CENPW	231.971	119.828	241.429	2.01479	1.01063	3.81511e-06	3.14538e-05
635	12304	ZNF765	243.728	125.937	253.663	2.01421	1.01021	3.51379e-06	2.92053e-05
636	2452	CXCL16	4262.57	2203.3	4436.24	2.01345	1.00967	1.9366e-08	2.90083e-07
637	12197	ZNF572	47.5776	24.6062	49.5149	2.01229	1.00884	0.00306715	0.0107113
638	12285	ZNF711	259	133.97	269.545	2.01198	1.00862	2.27155e-06	1.99049e-05
639	4002	GINS2	351.913	182.181	366.228	2.01024	1.00737	0.00337041	0.0116006
640	9000	RTEL1	838.853	434.965	872.916	2.00687	1.00494	2.92651e-07	3.17969e-06
641	8629	RFWD3	976.73	506.983	1016.35	2.0047	1.00339	1.31857e-07	1.57014e-06
642	9772	SND1-IT1	44.1435	22.9164	45.9338	2.00441	1.00318	0.0029949	0.0104974
643	3269	ERI1	547.072	284.049	569.255	2.00407	1.00293	6.59301e-07	6.56023e-06
644	1662	CCT2	3050.43	1584.79	3174.04	2.00281	1.00203	8.22312e-06	6.19129e-05
645	512	ANP32E	1576.35	819.885	1640.15	2.00046	1.00033	1.26955e-07	1.52187e-06
646	8037	PRIM1	200.11	104.093	208.208	2.00021	1.00015	1.32257e-05	9.43132e-05
11515	1623	CCL28	302.841	562.056	280.979	0.499913	-1.00025	0.000815136	0.00347806
11516	3662	FGFR1	1465.02	2719.22	1359.24	0.499865	-1.00039	0.00024711	0.00123486
11517	1419	CADM4	267.237	496.097	247.936	0.499773	-1.00065	1.4315e-06	1.31766e-05
11518	1085	BLOC1S1	1149.62	2134.45	1066.56	0.49969	-1.0009	1.99462e-10	4.88152e-09
11519	4944	ITPKA	293.483	545.16	272.257	0.499407	-1.00171	1.72827e-05	0.00011874
11520	6778	NFIC	1987.07	3694.04	1843.11	0.498942	-1.00306	6.4027e-11	1.77729e-09
11521	9598	SLC37A4	682.919	1269.9	633.414	0.49879	-1.00349	1.67336e-05	0.000115543
11522	6236	MOCS1	314.192	585.024	291.351	0.498015	-1.00574	1.0748e-08	1.69671e-07
11523	9494	SLC22A18	987.471	1838.97	915.658	0.497919	-1.00602	0.000449438	0.00207078
11524	97	ABLIM1	5060.53	9425.75	4692.38	0.497825	-1.00629	2.27736e-07	2.55262e-06
11525	8725	RNASE4	1545.91	2879.74	1433.42	0.497761	-1.00648	2.89883e-07	3.15515e-06
11527	7370	PDCD4	1749.07	3262.7	1621.42	0.496955	-1.00881	9.35808e-09	1.50603e-07
11528	8	2019-03-02	396.669	739.985	367.714	0.496921	-1.00891	1.87617e-09	3.58699e-08
11529	11114	TSPAN18	948.881	1770.44	879.593	0.496821	-1.0092	0.00015074	0.000796926
11530	12172	ZNF542P	159.147	297.019	147.519	0.496665	-1.00966	1.22291e-05	8.81688e-05
11531	2650	DENND2A	150.77	281.396	139.754	0.496644	-1.00971	3.50989e-07	3.75761e-06
11532	7695	PLCXD1	614.114	1146.47	569.217	0.496497	-1.01014	4.8183e-05	0.000293497
11533	3695	FKBP1B	189.567	353.946	175.704	0.496415	-1.01038	0.000273244	0.00134968
11534	7854	POLR2J4	255.087	476.4	236.422	0.496268	-1.01081	3.5996e-08	5.03539e-07
11535	7110	OGFRL1	241.143	451.351	223.415	0.494992	-1.01452	1.63149e-06	1.48087e-05
11536	9746	SMPDL3A	554.487	1038.24	513.689	0.494768	-1.01518	7.18544e-06	5.48996e-05
11537	8226	PTK6	942.547	1765.1	873.175	0.494688	-1.01541	1.07776e-05	7.86177e-05
11538	4994	KANK1	1029.85	1928.77	954.034	0.494632	-1.01557	6.22867e-09	1.0515e-07
11539	11210	TUSC1	254.625	477.382	235.838	0.494024	-1.01735	6.20714e-09	1.04929e-07
11540	9789	SNORD17	64.4274	120.797	59.6733	0.493996	-1.01743	0.00945671	0.0277069
11541	3467	FAM214A	621.6	1167.21	575.585	0.493131	-1.01996	4.6546e-10	1.05777e-08
11542	3284	ERRFI1	1982.87	3723.66	1836.05	0.493078	-1.02011	3.62277e-09	6.46782e-08
11543	10437	TDRP	69.666	130.87	64.5041	0.492886	-1.02067	0.000819005	0.00349097
11544	1026	BCL2	312.549	587.244	289.382	0.49278	-1.02099	1.37115e-08	2.12136e-07
11545	10612	TM7SF2	378.581	712.477	350.421	0.491835	-1.02375	1.06655e-05	7.78457e-05
11546	3856	GAB1	764.627	1439.93	707.674	0.491464	-1.02484	9.2488e-11	2.4786e-09
11547	5130	KIAA1683	101.224	190.714	93.6764	0.491188	-1.02565	1.62835e-05	0.000112875
11548	9832	SNX24	203.102	382.772	187.949	0.49102	-1.02615	1.27443e-07	1.5249e-06
11549	7095	OCEL1	225.619	425.35	208.774	0.490829	-1.02671	2.08989e-08	3.09814e-07
11550	4674	IDNK	87.6082	165.241	81.0608	0.49056	-1.0275	1.01326e-05	7.4262e-05
11551	505	ANO10	555.86	1048.79	514.288	0.490363	-1.02808	1.59879e-09	3.11915e-08
11552	1284	C1orf21	1131.39	2135.12	1046.74	0.49025	-1.02841	1.81164e-11	5.85386e-10
11553	5897	MAPKBP1	597.245	1127.3	552.541	0.490144	-1.02872	3.9073e-10	9.04512e-09
11554	8692	RIMS3	131.917	249.03	122.04	0.49006	-1.02897	7.85429e-05	0.000448899
11555	483	ANKRD34A	37.7891	71.3623	34.9576	0.489861	-1.02956	0.000243618	0.00122085
11556	6281	MPZL2	1403.68	2653.42	1298.28	0.489284	-1.03125	0.00022804	0.00115302
11557	9049	S100A16	5385.87	10182.2	4981.36	0.489224	-1.03143	0.000145009	0.000770239
11558	9728	SMIM14	568.22	1074.59	525.514	0.489036	-1.03199	1.22515e-10	3.18027e-09
11559	4023	GLCCI1	359.979	680.933	332.911	0.488904	-1.03238	4.03195e-10	9.31629e-09
11560	4978	JMJD7-PLA2G4B	352.441	666.943	325.917	0.488672	-1.03306	5.71087e-08	7.48263e-07
11561	90	ABHD8	263.757	499.763	243.853	0.487937	-1.03523	1.38e-09	2.76178e-08
11562	4922	ITGA9	358.977	680.556	331.855	0.487624	-1.03616	0.000345827	0.00165485
11563	4244	GSTA4	337.444	639.806	311.943	0.487559	-1.03635	4.94728e-07	5.10273e-06
11564	3942	GCNT2	246.006	466.454	227.415	0.487539	-1.03641	1.81182e-07	2.0835e-06
11565	140	ACO2	3659.56	6939.43	3382.94	0.487496	-1.03654	1.99404e-11	6.354e-10
11566	7443	PECR	208.872	396.47	193.051	0.486924	-1.03823	1.00278e-05	7.35805e-05
11567	2404	CTNNBIP1	699.298	1328.29	646.251	0.486527	-1.03941	2.27045e-10	5.45963e-09
11568	3066	EID3	21.7595	41.346	20.1076	0.486325	-1.04001	0.00304846	0.010655
11569	12388	ZSCAN31	157.396	299.296	145.429	0.485902	-1.04126	3.05127e-08	4.37689e-07
11570	977	BAIAP2	1076.13	2046.69	994.275	0.485796	-1.04158	7.43455e-08	9.49052e-07
11571	2540	DBNL___AOC1	3830.75	7288.98	3539.09	0.48554	-1.04234	0.00246586	0.00891763
11572	4209	GRASP	160.44	305.395	148.215	0.485323	-1.04298	2.38183e-07	2.65294e-06
11573	2341	CRYBG3	419.922	799.823	387.882	0.48496	-1.04406	5.35575e-10	1.19094e-08
11574	11482	VAMP2	1427.77	2721.08	1318.69	0.48462	-1.04507	3.87888e-12	1.47635e-10
11575	4471	HK1	2290.23	4372.24	2114.64	0.483651	-1.04796	3.276e-12	1.27027e-10
11576	10807	TMEM8B	337.8	645.372	311.86	0.483225	-1.04923	2.1591e-10	5.22225e-09
11577	7962	PPP1R3F	64.1905	122.674	59.2581	0.483054	-1.04974	9.68579e-06	7.12819e-05
11578	6414	MT2A	1793.31	3428.17	1655.43	0.48289	-1.05023	7.49227e-05	0.000431388
11579	1033	BCL2L2	863.931	1651.76	797.488	0.482811	-1.05047	9.59415e-12	3.29762e-10
11580	8609	RETSAT	1930.86	3693.01	1782.25	0.4826	-1.0511	2.9366e-11	8.95265e-10
11581	3224	EPHA4	241.865	462.603	223.248	0.482591	-1.05113	3.00499e-05	0.0001944
11582	12098	ZNF415	80.2748	153.572	74.0931	0.482465	-1.0515	3.47546e-06	2.90004e-05
11583	7931	PPM1L	213.296	408.273	196.852	0.482159	-1.05242	3.14867e-08	4.49582e-07
11584	5030	KCNE4	245.715	470.42	226.764	0.482046	-1.05276	3.93646e-05	0.000245939
11585	11879	ZER1	1716.99	3287.29	1584.56	0.482025	-1.05282	1.02648e-11	3.5087e-10
11586	320	AHDC1	1147.4	2197.36	1058.84	0.481871	-1.05328	8.64933e-11	2.3587e-09
11587	3757	FOLR2	223.95	428.972	206.659	0.481754	-1.05363	1.99265e-05	0.000135182
11588	10516	THBD	983.74	1886.51	907.603	0.481103	-1.05558	5.07469e-09	8.76975e-08
11589	1308	C20orf194	466.559	895.871	430.352	0.480372	-1.05778	1.12523e-07	1.37827e-06
11590	5634	LPP	3857.03	7407.87	3557.56	0.480241	-1.05817	9.87186e-05	0.000547319
11591	1110	BNIP3	388.164	746.47	357.946	0.479518	-1.06034	0.000103508	0.000571575
11592	6434	MTFR1L	701.383	1349.17	646.75	0.47937	-1.06079	7.61104e-12	2.71278e-10
11593	5947	MCAM	3455.95	6648.62	3186.68	0.4793	-1.061	3.40794e-06	2.85137e-05
11594	7397	PDGFD	324.494	624.558	299.187	0.479039	-1.06179	4.12103e-07	4.34073e-06
11595	6931	NPTXR	359.165	691.426	331.144	0.478929	-1.06212	0.000404452	0.00189375
11596	11102	TSHZ3	341.22	657.147	314.575	0.478698	-1.06281	0.000789585	0.00338417
11597	2744	DISP1	263.838	508.158	243.232	0.478654	-1.06294	1.07725e-09	2.22036e-08
11598	4067	GNA11	1335.31	2572.65	1230.96	0.47848	-1.06347	5.10494e-11	1.46965e-09
11599	5791	MAFF	830.549	1601.38	765.539	0.47805	-1.06477	1.07017e-08	1.69371e-07
11600	117	ACADSB	658.909	1271.62	607.235	0.47753	-1.06634	8.04517e-10	1.7152e-08
11601	4218	GRIP1	59.9789	115.771	55.2736	0.47744	-1.06661	0.000525324	0.00237804
11602	406	ALKBH7	851.808	1644.42	784.961	0.477349	-1.06688	2.12625e-11	6.69607e-10
11603	10839	TNFAIP8L1	420.093	811.3	387.099	0.477135	-1.06753	2.48911e-09	4.60968e-08
11604	6941	NR2F1	562.401	1087.06	518.152	0.476653	-1.06899	3.68746e-06	3.05027e-05
11605	149	ACOX3	405.659	784.825	373.682	0.476134	-1.07056	2.83516e-10	6.72633e-09
11606	6257	MPC1	734.755	1421.67	676.822	0.476075	-1.07074	1.99715e-11	6.354e-10
11607	6776	NFIA	1995.23	3861.97	1837.79	0.475869	-1.07136	6.69951e-09	1.11881e-07
11608	5191	KLHDC1	59.1256	114.481	54.4571	0.475688	-1.07191	9.60421e-06	7.08348e-05
11609	761	ASAP3	342.833	664.878	315.673	0.474783	-1.07466	3.60344e-10	8.42024e-09
11610	11573	VSIR	1666.21	3231.44	1534.21	0.474774	-1.07469	3.96445e-12	1.50431e-10
11611	115	ACADM	951.479	1846.63	875.984	0.474368	-1.07592	2.16237e-11	6.79258e-10
11612	7148	OSBPL1A	768.391	1491.72	707.388	0.47421	-1.0764	1.8524e-11	5.97002e-10
11613	4798	IMPA2	1205.58	2340.46	1109.87	0.474208	-1.07641	1.45728e-08	2.2351e-07
11614	7233	PALM	450.712	875.046	414.925	0.474175	-1.07651	1.30705e-05	9.32597e-05
11615	8688	RILP	323.42	628.106	297.723	0.474002	-1.07704	7.44818e-10	1.60446e-08
11616	6873	NOD2	104.861	203.66	96.5284	0.473969	-1.07714	0.000579647	0.00258994
11617	3739	FMO4	81.4167	158.203	74.9408	0.473702	-1.07795	5.9256e-06	4.64465e-05
11618	12104	ZNF425	48.8442	94.9384	44.9567	0.473536	-1.07846	4.00954e-05	0.000249876
11619	5919	MATN2	1106.43	2152.88	1018.17	0.472937	-1.08028	4.75184e-07	4.91424e-06
11620	1062	BGLAP	26.4953	51.5806	24.3797	0.472652	-1.08115	0.000826139	0.00351534
11621	970	BAG2	675.969	1317.53	621.861	0.471989	-1.08317	0.000191285	0.000990592
11622	8062	PRKG1	147.191	286.979	135.402	0.47182	-1.08369	6.54884e-05	0.000384744
11623	5014	KAZ	296.878	578.986	273.085	0.471661	-1.08418	8.36617e-06	6.28374e-05
11624	10818	TMOD2	352.096	687.89	323.777	0.47068	-1.08718	1.389e-09	2.77221e-08
11625	4642	HYI	253.024	494.351	232.671	0.470659	-1.08724	8.50568e-10	1.79183e-08
11626	1437	CAMK2G	1280.81	2502.73	1177.76	0.470589	-1.08746	1.16725e-09	2.38211e-08
11627	9513	SLC25A23	2717.75	5310.55	2499.08	0.470587	-1.08747	3.04137e-13	1.55939e-11
11628	9150	SCN4B	101.323	197.991	93.1698	0.470576	-1.0875	3.08204e-05	0.000198659
11629	1565	CCDC159	131.47	257.011	120.882	0.470337	-1.08823	6.38172e-08	8.23123e-07
11630	9848	SOCS2	359.611	704.65	330.511	0.469043	-1.09221	1.24e-10	3.20541e-09
11631	2297	CRADD	136.778	268.144	125.699	0.468777	-1.09303	4.86511e-08	6.52609e-07
11632	107	ACAA1	934.721	1834.42	858.843	0.468182	-1.09486	2.216e-11	6.94347e-10
11633	9877	SOX7	331.054	650.291	304.13	0.467683	-1.0964	0.000158125	0.000832419
11634	2091	CLTB	2690.4	5288.49	2471.29	0.467296	-1.09759	7.3052e-13	3.29611e-11
11635	10244	SYNE1	1263.54	2483.9	1160.62	0.467258	-1.09771	7.69156e-06	5.83355e-05
11636	4028	GLI3	307.076	603.825	282.049	0.467103	-1.09819	9.54389e-05	0.000531511
11637	7740	PLLP	1072.71	2110.18	985.21	0.466885	-1.09886	1.79997e-07	2.07181e-06
11638	2752	DLC1	1058.92	2084	972.471	0.466638	-1.09962	1.05982e-07	1.30589e-06
11639	4167	GPR146	97.4428	191.849	89.4809	0.466414	-1.10032	1.94062e-07	2.21519e-06
11640	4789	ILK	2863.46	5643.83	2628.98	0.465814	-1.10218	1.53636e-10	3.89044e-09
11641	11080	TRPS1	486.885	959.892	446.993	0.46567	-1.10262	8.21455e-06	6.18859e-05
11642	7458	PERP	7749.31	15292.7	7113.11	0.465131	-1.10429	0.000277854	0.00137079
11643	6582	NAGS	105.912	209.283	97.1937	0.464413	-1.10652	0.000800301	0.00342537
11644	6217	MMP28	370.638	732.526	340.117	0.464307	-1.10685	1.1775e-05	8.51923e-05
11645	4991	JUND	6009.5	11881.4	5514.28	0.464111	-1.10746	3.87311e-14	2.36737e-12
11646	10761	TMEM266	25.7898	51.0255	23.6615	0.463718	-1.10868	0.000713065	0.00310011
11647	6572	NACC2	226.072	447.36	207.409	0.463629	-1.10896	7.7941e-08	9.89168e-07
11648	11848	ZCCHC24	1079.18	2135.71	990.072	0.463581	-1.10911	1.38272e-05	9.76482e-05
11649	6038	MEIS2	439.357	869.647	403.067	0.463484	-1.10941	4.28168e-09	7.52508e-08
11650	8450	RAP1A	1736.01	3439.46	1592.34	0.462962	-1.11103	7.62198e-14	4.3784e-12
11651	2372	CSRP2	231.906	459.522	212.71	0.462893	-1.11125	1.6948e-06	1.53161e-05
11652	2338	CRY2	693.812	1376	636.278	0.46241	-1.11276	7.01064e-13	3.18638e-11
11653	3418	FAM13A	662.236	1313.56	607.306	0.462337	-1.11298	7.81801e-09	1.28655e-07
11654	10398	TCEAL3	281.312	558.556	257.93	0.46178	-1.11472	1.18664e-10	3.09324e-09
11655	4783	IL6R	390.923	776.431	358.41	0.461612	-1.11525	4.65295e-08	6.28909e-07
11656	5797	MAGEH1	220.158	437.304	201.844	0.461564	-1.1154	1.60904e-10	4.04149e-09
11657	8656	RGS4	219.318	435.688	201.07	0.461501	-1.11559	0.00275182	0.00976955
11658	447	ANG	525.601	1044.88	481.806	0.461113	-1.11681	5.335e-07	5.43933e-06
11659	3730	FLVCR2	202.157	401.992	185.303	0.460961	-1.11728	6.62226e-05	0.000388506
11660	10602	TLR3	299.635	596.512	274.597	0.460337	-1.11924	4.13941e-10	9.54681e-09
11661	1407	CACNA1C	693.016	1379.77	635.096	0.460291	-1.11938	0.00180376	0.00682975
11662	3393	FAM110B	124.005	247.086	113.625	0.45986	-1.12073	0.000212594	0.00108733
11664	8927	RPS26	1320.94	2632.72	1210.31	0.45972	-1.12117	2.93691e-06	2.49085e-05
11665	11120	TSPAN5	88.2626	175.958	80.8666	0.459578	-1.12162	9.69792e-05	0.000538639
11666	9055	S100P	4424.53	8826.98	4053.24	0.459188	-1.12284	8.23966e-05	0.000467052
11667	11199	TUBG2	208.982	417.04	191.435	0.459034	-1.12333	1.48667e-10	3.78003e-09
11668	7633	PIP4P2	234.976	469.246	215.218	0.458646	-1.12455	4.20517e-07	4.4181e-06
11669	5316	LAYN	169.224	338.019	154.988	0.45852	-1.12494	0.000115078	0.000628473
11670	11802	ZBTB4	2292.41	4583.24	2099.21	0.45802	-1.12652	1.6835e-14	1.12913e-12
11671	7930	PPM1K	298.8	597.604	273.599	0.457827	-1.12712	2.72109e-11	8.43472e-10
11672	9876	SOX6	172.941	345.972	158.348	0.457691	-1.12755	3.8549e-05	0.000241696
11673	9440	SIT1	108.719	217.786	99.5205	0.456964	-1.12985	0.00151493	0.00585766
11674	11229	TXNDC5	7753.8	15533.9	7097.65	0.456913	-1.13001	7.5204e-15	5.55435e-13
11675	9242	SEMA4A	531.63	1065.22	486.629	0.456833	-1.13026	5.14802e-06	4.10782e-05
11677	6853	NME4	1225.83	2458.32	1121.89	0.456364	-1.13174	2.57573e-10	6.18175e-09
11678	3380	FAHD2B	91.0266	182.783	83.2881	0.455668	-1.13395	9.89824e-08	1.23064e-06
11679	9891	SPAG16	204.608	411.051	187.197	0.45541	-1.13476	4.56534e-10	1.0414e-08
11680	4947	ITPR1	652.929	1311.86	597.357	0.455353	-1.13494	7.22312e-09	1.1934e-07
11681	7305	PBXIP1	2228.82	4478.4	2039.09	0.455318	-1.13505	1.25733e-14	8.6672e-13
11682	870	ATP5J	2278.12	4580.29	2083.97	0.454985	-1.13611	5.32606e-14	3.1772e-12
11683	10397	TCEAL1	293.151	589.435	268.163	0.454949	-1.13622	1.03139e-11	3.5158e-10
11684	8707	RIPK4	725.637	1459.48	663.746	0.454781	-1.13676	5.54214e-06	4.38564e-05
11685	7627	PINK1	1289.97	2594.57	1179.94	0.454773	-1.13678	1.47746e-13	8.22076e-12
11686	9680	SLPI	2976.56	5988.78	2722.52	0.454604	-1.13732	0.000989173	0.00408034
11687	10923	TP53I3	460.835	927.391	421.487	0.454487	-1.13769	3.45033e-09	6.23169e-08
11688	10734	TMEM217	19.0365	38.3171	17.4105	0.454379	-1.13803	0.00545214	0.0174807
11689	2912	DTX3	360.093	724.858	329.33	0.454337	-1.13816	1.21274e-08	1.89996e-07
11690	8010	PRDM1	1314.78	2646.66	1202.45	0.454329	-1.13819	7.06606e-08	9.05741e-07
11691	1543	CCDC107	476.329	959.815	435.553	0.453788	-1.13991	5.0166e-13	2.3489e-11
11692	1984	CHST15	1028.98	2074.76	940.78	0.45344	-1.14102	1.27027e-05	9.10543e-05
11693	1385	C9orf172	124.893	251.996	114.173	0.453076	-1.14218	4.51626e-07	4.70906e-06
11694	3860	GABARAPL1	774.994	1563.72	708.475	0.453072	-1.14219	4.59501e-13	2.18448e-11
11695	6860	NMRK1	267.311	539.365	244.367	0.453064	-1.14221	1.96172e-10	4.81049e-09
11696	3837	FYCO1	1808.09	3652.48	1652.54	0.452443	-1.14419	8.41245e-10	1.7752e-08
11697	9659	SLC9A3R1	3881.73	7841.72	3547.76	0.452421	-1.14426	5.68619e-09	9.66497e-08
11698	10594	TLE4	541.483	1094.31	494.859	0.45221	-1.14494	6.58622e-13	3.00448e-11
11699	5050	KCTD11	403.831	817.089	368.978	0.451576	-1.14696	1.23812e-07	1.49151e-06
11700	11134	TST	1688.55	3416.91	1542.79	0.451515	-1.14715	1.65648e-10	4.14388e-09
11701	10574	TIMP3	7041.52	14249.4	6433.62	0.4515	-1.1472	2.04185e-08	3.03781e-07
11702	9412	SIDT2	1466.2	2970.05	1339.36	0.450957	-1.14894	7.12618e-14	4.13185e-12
11703	6411	MT1E	947.524	1919.8	865.524	0.45084	-1.14931	8.92305e-06	6.6417e-05
11704	9278	SERPINB1	4352.44	8821.32	3975.54	0.450674	-1.14984	2.03725e-06	1.80045e-05
11705	1049	BDH2	367.007	744.333	335.185	0.450316	-1.15099	2.7407e-11	8.45935e-10
11706	9102	SATB1	690.318	1400.34	630.437	0.450204	-1.15135	3.68695e-11	1.10235e-09
11707	11185	TUBA1A	3603.35	7309.71	3290.76	0.450191	-1.15139	1.94381e-06	1.73018e-05
11708	4973	JDP2	460.972	936.179	420.895	0.449588	-1.15332	1.16831e-12	4.98158e-11
11709	2987	ECHDC2	502.436	1020.39	458.753	0.449588	-1.15333	2.25409e-12	8.96436e-11
11710	4327	HADH	1341.75	2725.35	1225.06	0.449504	-1.15359	4.28009e-14	2.6033e-12
11711	4050	GLUL	8014.43	16279.7	7317.36	0.449478	-1.15368	3.03113e-15	2.57604e-13
11712	9719	SMDT1	747.696	1518.92	682.653	0.449435	-1.15382	2.18643e-13	1.14955e-11
11713	5981	MDGA1	136.519	277.379	124.639	0.449347	-1.1541	1.14926e-07	1.40216e-06
11714	1914	CFP	57.3793	116.642	52.3813	0.449078	-1.15496	0.000801541	0.00342831
11715	4591	HSD17B6	45.0978	91.7015	41.1674	0.448928	-1.15544	2.17104e-05	0.000145455
11716	9563	SLC30A4	134.67	273.844	122.932	0.448912	-1.15549	2.70951e-08	3.93211e-07
11717	434	AMT	146.802	298.56	134.003	0.448831	-1.15576	2.7642e-09	5.05873e-08
11718	941	B3GALT4	225.739	459.401	206.032	0.44848	-1.15689	1.56087e-10	3.93644e-09
11719	11587	WASF1	234.169	476.616	213.722	0.448415	-1.15709	1.97688e-06	1.75333e-05
11720	9531	SLC25A42	158.443	322.629	144.596	0.44818	-1.15785	1.05447e-09	2.18428e-08
11721	9849	SOCS3	2540.9	5176.72	2318.6	0.44789	-1.15878	2.91784e-07	3.17306e-06
11722	3229	EPHX1	1961.59	3999.79	1789.7	0.447447	-1.16021	0.00481125	0.0157257
11723	9889	SPACA9	117.511	239.696	107.206	0.447259	-1.16082	7.30932e-09	1.20604e-07
11724	3359	F13A1	601.472	1227.55	548.671	0.446965	-1.16177	0.00177385	0.00672882
11725	6129	MGST3	2044.56	4183.21	1864.2	0.445638	-1.16606	6.20589e-12	2.27147e-10
11726	7120	OLFML3	826.952	1691.96	754	0.445637	-1.16606	9.32887e-08	1.16804e-06
11727	4072	GNAI1	421.023	861.499	383.874	0.445588	-1.16622	2.76215e-11	8.50441e-10
11728	9009	RTL8B	219.774	449.705	200.382	0.445587	-1.16622	1.7273e-09	3.328e-08
11729	8941	RPS6KA5	222.059	454.382	202.466	0.445585	-1.16623	3.06274e-11	9.2689e-10
11730	5566	LOC644538	92.7047	189.723	84.5224	0.445503	-1.16649	7.68555e-07	7.50885e-06
11731	2973	EAF2	83.5904	171.215	76.2003	0.445055	-1.16794	7.08167e-08	9.06804e-07
11732	10756	TMEM256	406.44	833.071	370.459	0.44469	-1.16913	1.18202e-11	3.95325e-10
11733	3648	FEZ1	193.503	396.816	176.357	0.444429	-1.16998	1.31758e-07	1.57014e-06
11734	8004	PRADC1	251.472	516.123	229.153	0.443988	-1.17141	3.08504e-11	9.31367e-10
11735	99	ABLIM3	467.549	960.339	425.988	0.443581	-1.17273	1.32598e-05	9.45021e-05
11736	8581	RDH5	146.896	301.929	133.821	0.443219	-1.17391	1.57761e-07	1.83525e-06
11737	1421	CALCOCO1	1404.07	2886.25	1279.06	0.443157	-1.17411	1.83254e-15	1.64769e-13
11738	1092	BLVRB	1572.26	3232.42	1432.25	0.443088	-1.17434	1.34484e-12	5.63742e-11
11739	136	ACKR3	534.303	1098.61	486.711	0.443024	-1.17454	2.5741e-08	3.74437e-07
11740	9363	SH3BGRL	3250.03	6683.48	2960.46	0.442952	-1.17478	2.82398e-11	8.65183e-10
11741	379	ALDH3A2	2007.43	4129.98	1828.42	0.44272	-1.17553	6.34795e-14	3.71535e-12
11742	5885	MAPK3	3141.09	6467.22	2860.57	0.442318	-1.17684	1.27068e-14	8.7108e-13
11743	126	ACBD4	210.03	432.456	191.271	0.44229	-1.17694	1.96156e-10	4.81049e-09
11744	2492	CYP27A1	738.235	1520.21	672.285	0.442232	-1.17713	6.07875e-05	0.000360369
11745	219	ADARB1	523.006	1077.84	476.214	0.441824	-1.17846	5.42354e-08	7.1667e-07
11746	9338	SGCE	400.584	825.564	364.742	0.44181	-1.1785	1.15095e-06	1.08849e-05
11747	2527	DAPP1	233.193	480.792	212.311	0.441586	-1.17924	1.63615e-06	1.48401e-05
11748	9596	SLC37A2	285.461	588.658	259.89	0.441496	-1.17953	2.11569e-05	0.000142208
11749	498	ANKRD9	565.306	1165.84	514.658	0.441447	-1.17969	1.86085e-12	7.59519e-11
11750	8783	RNF217	76.1877	157.143	69.3601	0.441382	-1.1799	2.36186e-07	2.63306e-06
11751	62	ABCC9	505.288	1043.68	459.881	0.440634	-1.18235	0.000224242	0.0011366
11752	3177	EMP3	729.86	1507.91	664.242	0.440506	-1.18277	4.37641e-08	5.97387e-07
11753	8211	PTGDS	1098.37	2269.44	999.601	0.440462	-1.18291	0.0016422	0.00628706
11754	9708	SMARCD3	240.67	497.358	219.022	0.440371	-1.18321	1.10761e-07	1.35803e-06
11755	6159	MINDY1	585.948	1211.14	533.221	0.440263	-1.18356	2.02453e-13	1.07352e-11
11756	8217	PTGFR	96.0481	198.562	87.4024	0.440176	-1.18385	0.0037355	0.0126541
11757	5836	MAP1A	930.39	1923.89	846.601	0.440048	-1.18427	3.84355e-05	0.000241183
11758	2874	DPP4	1085.5	2244.73	987.738	0.440025	-1.18434	0.00315934	0.0109623
11759	1507	CAVIN1	5165.87	10683.7	4700.51	0.439971	-1.18452	8.02944e-07	7.80183e-06
11760	5174	KL	70.4475	145.839	64.0891	0.43945	-1.18623	0.000188811	0.000979007
11761	4656	ICAM3	500.224	1035.68	455.065	0.439389	-1.18643	5.35687e-08	7.1165e-07
11762	1112	BOC	646.215	1338.78	587.806	0.43906	-1.18751	0.000420325	0.0019592
11763	154	ACSF2	407.375	844.115	370.541	0.43897	-1.1878	1.12783e-07	1.37873e-06
11764	11810	ZBTB47	465.835	965.541	423.691	0.438812	-1.18832	1.44578e-11	4.78379e-10
11765	1170	BTD	424.726	880.429	386.293	0.438756	-1.18851	1.21758e-12	5.15622e-11
11766	4939	ITM2A	431.538	894.639	392.481	0.438704	-1.18868	1.86329e-06	1.67292e-05
11767	2682	DGKA	771.863	1602.27	701.829	0.438022	-1.19092	4.45909e-08	6.07337e-07
11768	9856	SOD3	2458.23	5104.9	2235.02	0.437818	-1.1916	7.36312e-06	5.61534e-05
11769	8349	RAB27A	864.132	1795.01	785.623	0.43767	-1.19208	7.51692e-15	5.55435e-13
11770	9288	SERTAD1	411.977	856.784	374.463	0.437057	-1.19411	3.19772e-13	1.62612e-11
11771	7623	PIM2	1038.71	2162.24	943.949	0.43656	-1.19575	8.03016e-08	1.01465e-06
11772	4032	GLIPR2	430.758	898.737	391.29	0.435377	-1.19966	4.34272e-12	1.64282e-10
11773	383	ALDH6A1	428.595	895.625	389.207	0.434564	-1.20236	5.11485e-13	2.36046e-11
11774	4075	GNAL	141.711	297.065	128.609	0.432933	-1.20778	5.16031e-06	4.11498e-05
11775	9230	SELENOP	5708.59	11966.8	5180.8	0.432932	-1.20779	2.01679e-05	0.000136224
11776	5392	LIN7B	40.1063	84.0748	36.3981	0.432926	-1.20781	1.42156e-05	0.000100106
11777	7554	PHLPP2	345.749	725.106	313.755	0.432703	-1.20855	5.12601e-07	5.26084e-06
11778	1808	CDKN2B	603.73	1266.43	547.84	0.432587	-1.20894	6.69071e-06	5.1471e-05
11779	8488	RASL12	295.547	620.444	268.146	0.432183	-1.21029	8.4598e-06	6.33107e-05
11780	1276	C1orf116	2879.23	6046.92	2612.07	0.431968	-1.211	4.11725e-08	5.65121e-07
11781	5369	LHPP	517.576	1087.69	469.494	0.431641	-1.2121	9.91471e-07	9.49241e-06
11782	10778	TMEM47	878.596	1847.25	796.902	0.431399	-1.21291	1.82068e-06	1.63821e-05
11783	9511	SLC25A20	395.209	832.553	358.325	0.430392	-1.21628	8.87029e-13	3.90293e-11
11784	6184	MKNK2	3717.84	7835.17	3370.59	0.430188	-1.21696	2.42351e-13	1.26349e-11
11785	10878	TNS2	1831.42	3869.65	1659.52	0.428855	-1.22144	1.09641e-10	2.87011e-09
11786	7382	PDE3A	291.939	617.098	264.516	0.428645	-1.22214	0.000120738	0.000655058
11787	1921	CHAC1	246.459	521.148	223.293	0.428463	-1.22276	2.64188e-05	0.000173994
11788	9144	SCHIP1	270.852	573.426	245.333	0.427838	-1.22486	5.67346e-07	5.72793e-06
11789	2396	CTF1	165.469	350.423	149.87	0.427683	-1.22538	8.88792e-06	6.61953e-05
11790	10409	TCF21	288.614	612.143	261.329	0.426908	-1.228	5.59628e-09	9.53828e-08
11791	7330	PCDHGB7	210.859	447.67	190.887	0.426402	-1.22972	1.75236e-05	0.000120328
11792	3740	FMO5	442.611	940.24	400.643	0.426107	-1.23071	2.09787e-05	0.000141239
11793	6102	MFSD2A	275.59	585.462	249.456	0.426084	-1.23079	1.15096e-05	8.34661e-05
11794	4553	HOXA5	131.25	278.971	118.792	0.425821	-1.23168	4.38903e-08	5.98452e-07
11795	7418	PDLIM7	2472.85	5256.37	2238.1	0.425787	-1.23179	6.68434e-07	6.62984e-06
11796	9898	SPART	576.204	1225.5	521.443	0.425493	-1.23279	1.09021e-10	2.8599e-09
11797	6846	NLRX1	545.985	1162.2	494.015	0.425068	-1.23424	9.21876e-11	2.4786e-09
11798	5085	KDM8	86.6307	184.443	78.3814	0.424962	-1.23459	1.06488e-07	1.31081e-06
11799	5598	LOC729234	34.2278	72.9734	30.9601	0.424265	-1.23696	2.00192e-05	0.000135585
11800	1828	CEBPD	3083.28	6573.73	2788.9	0.424249	-1.23702	2.87563e-14	1.82978e-12
11801	11122	TSPAN7	507.646	1082.4	459.173	0.424218	-1.23712	0.000170524	0.000893523
11802	8584	RECK	250.953	535.262	226.975	0.424044	-1.23771	2.60282e-10	6.23471e-09
11803	2332	CROT	301.51	643.5	272.667	0.423725	-1.2388	4.63641e-08	6.28041e-07
11804	9744	SMPD3	1234.31	2634.82	1116.19	0.423632	-1.23912	1.02976e-06	9.83625e-06
11805	10660	TMEM120A	660.218	1409.82	596.998	0.423457	-1.23971	3.4179e-14	2.13112e-12
11806	9656	SLC8A1	454.015	970.029	410.496	0.42318	-1.24066	5.91495e-06	4.63923e-05
11807	3053	EGR3	377.298	807.641	341.004	0.422222	-1.24392	9.22043e-06	6.8262e-05
11808	11894	ZFP28	67.6672	144.858	61.1572	0.422188	-1.24404	8.09431e-08	1.02171e-06
11809	3870	GADD45G	140.813	301.519	127.259	0.422061	-1.24448	8.13719e-05	0.000461877
11810	453	ANGPTL4	283.494	607.429	256.174	0.421735	-1.24559	0.000450491	0.0020741
11811	6260	MPDZ	419.526	898.929	379.094	0.421718	-1.24565	3.4381e-06	2.87272e-05
11812	4039	GLRX	765.295	1641.12	691.43	0.421316	-1.24702	3.42372e-08	4.83294e-07
11813	5196	KLHDC8B	240.418	515.951	217.18	0.420931	-1.24834	4.67626e-13	2.2062e-11
11814	9196	SEC14L2	330.673	709.823	298.696	0.420804	-1.24878	4.75265e-07	4.91424e-06
11815	12239	ZNF626	95.9533	206.117	86.6623	0.420452	-1.24999	3.54367e-05	0.00022468
11816	7778	PMP22	1748.83	3756.66	1579.49	0.42045	-1.24999	3.68719e-13	1.83738e-11
11817	9693	SMAD9	153.461	329.746	138.594	0.420305	-1.25049	0.000680474	0.00297583
11818	5949	MCC	422.549	908.036	381.604	0.420252	-1.25067	4.80769e-09	8.34319e-08
11819	7235	PALMD	242.033	520.244	218.57	0.420129	-1.25109	2.16946e-06	1.90777e-05
11820	7238	PAMR1	132.535	284.949	119.681	0.420007	-1.25152	2.44859e-07	2.71027e-06
11821	8817	ROGDI	423.824	911.999	382.653	0.419576	-1.253	6.91961e-15	5.2674e-13
11822	6489	MXI1	744.468	1604.52	671.933	0.418774	-1.25576	6.68326e-16	6.5296e-14
11823	2147	CNRIP1	214.51	462.447	193.599	0.418641	-1.25621	1.03638e-11	3.52312e-10
11824	4825	INPP5A	769.505	1659.78	694.421	0.418381	-1.25711	9.07336e-17	1.11468e-14
11825	2471	CYB5A	1063.06	2292.98	959.329	0.418377	-1.25713	4.47763e-15	3.72875e-13
11826	9131	SCARA3	636.64	1373.85	574.466	0.418142	-1.25793	5.16948e-08	6.88229e-07
11827	10264	SYTL1	562.379	1213.61	507.456	0.418139	-1.25795	3.26082e-08	4.63462e-07
11828	4664	ID3	1011.02	2183.29	912.156	0.417791	-1.25915	1.37962e-14	9.40566e-13
11829	1893	CERS4	293.63	635.016	264.838	0.417058	-1.26168	0.000509867	0.00231907
11830	3409	FAM124A	107.897	233.367	97.3148	0.417003	-1.26187	1.99393e-05	0.000135195
11831	5734	LTBP4	5134.1	11106.7	4630.38	0.416899	-1.26223	4.671e-13	2.2062e-11
11832	4550	HOXA2	55.5658	120.373	50.1001	0.416205	-1.26463	1.30032e-05	9.28863e-05
11833	4653	ICA1L	119.941	259.93	108.135	0.416015	-1.26529	6.31081e-08	8.16523e-07
11834	8477	RASA4P	150.974	327.21	136.111	0.415973	-1.26544	4.34747e-11	1.27759e-09
11835	2415	CTSF	499.702	1084.16	450.41	0.415448	-1.26726	6.44274e-10	1.40495e-08
11836	159	ACSL5	4135.58	8981.36	3726.9	0.414959	-1.26896	7.09593e-06	5.43832e-05
11837	3558	FBLN1	4943.98	10739.9	4455.17	0.414822	-1.26943	4.17892e-06	3.4271e-05
11839	8362	RAB37	107.766	234.405	97.0857	0.414179	-1.27168	1.47059e-07	1.72305e-06
11840	9554	SLC2A12	340.045	739.658	306.342	0.414168	-1.27171	0.000631893	0.00279619
11841	3243	EPS8L1	1141.72	2487.72	1028.2	0.413311	-1.2747	1.36539e-05	9.66995e-05
11842	4186	GPRASP2	130.243	283.804	117.292	0.413286	-1.27479	2.888e-11	8.82618e-10
11843	2706	DHRS7	1150.09	2506.71	1035.68	0.413163	-1.27522	1.12463e-16	1.35479e-14
11844	141	ACOT11	627.269	1367.19	564.866	0.413159	-1.27523	1.80526e-11	5.84849e-10
11845	1346	C4orf3	1871.07	4079.24	1684.84	0.413029	-1.27569	3.30593e-17	4.76977e-15
11846	137	ACKR4___CX3CR1	264.737	577.222	238.383	0.412984	-1.27584	2.26407e-07	2.54001e-06
11847	7943	PPP1R12C	1571.42	3427.38	1414.89	0.41282	-1.27642	5.24007e-11	1.50506e-09
11848	7890	POU6F1	142.306	310.558	128.116	0.412536	-1.27741	1.54362e-10	3.90086e-09
11849	7853	POLR2J3	963.499	2103.58	867.347	0.412319	-1.27817	9.96692e-08	1.23724e-06
11850	8379	RAB6B	201.749	440.595	181.606	0.412182	-1.27865	4.80642e-08	6.46133e-07
11851	9392	SHF	103.799	226.945	93.4135	0.411613	-1.28064	8.75144e-06	6.53549e-05
11852	3746	FNBP1	1773.65	3879.51	1596.05	0.411406	-1.28137	3.89112e-07	4.12306e-06
11853	2093	CLU	8501.02	18610.7	7648.4	0.410968	-1.2829	7.771e-07	7.58039e-06
11854	5729	LTB4R	166.185	364.029	149.499	0.410679	-1.28392	0.000310806	0.00151116
11855	1013	BCAS1	1460.24	3199.61	1313.54	0.410532	-1.28443	0.000110521	0.000605988
11856	6946	NR3C2	411.856	902.649	370.464	0.410418	-1.28483	9.94072e-15	7.08876e-13
11857	9417	SIK1	2199.04	4821.34	1977.89	0.410235	-1.28548	2.20712e-08	3.23711e-07
11858	8484	RASGRP2	157.711	345.879	141.841	0.410089	-1.28599	0.000229187	0.00115694
11859	5373	LIFR	546.517	1198.85	491.501	0.409978	-1.28638	5.45076e-09	9.3287e-08
11860	3956	GEM	1128.04	2475.26	1014.42	0.409824	-1.28692	5.90873e-07	5.94129e-06
11861	9219	SECTM1	1299.04	2852.09	1168.06	0.409543	-1.28791	2.34436e-06	2.04419e-05
11862	7391	PDE7B	152.925	336.284	137.461	0.408763	-1.29066	5.05138e-05	0.000305744
11863	4990	JUNB	7092.91	15614	6374.26	0.40824	-1.29251	3.85776e-13	1.91266e-11
11864	8265	PTPRS	1023.95	2256.14	920.025	0.407788	-1.29411	1.09521e-09	2.2499e-08
11865	9223	SELENBP1	1574.59	3473.2	1414.46	0.407251	-1.29601	5.83681e-12	2.14905e-10
11866	3103	EIF4E3	717.376	1582.73	644.394	0.407141	-1.2964	5.85078e-17	7.56213e-15
11867	487	ANKRD37	103.029	227.365	92.5429	0.407024	-1.29681	0.000795591	0.00340638
11868	5620	LPAR1	348.806	770.153	313.271	0.406765	-1.29773	5.04425e-12	1.87392e-10
11869	5443	LNX1	316.781	699.856	284.473	0.406474	-1.29877	1.4142e-09	2.81208e-08
11870	971	BAG3	2050.73	4533.44	1841.34	0.406169	-1.29985	4.25906e-10	9.79131e-09
11871	5484	LOC144571	57.2373	126.538	51.3927	0.406145	-1.29993	6.01707e-08	7.84242e-07
11872	10278	TACSTD2	4614.74	10206.8	4143.12	0.405916	-1.30075	0.000348203	0.00166493
11873	10049	SSR4	4065.26	8991.53	3649.79	0.405914	-1.30075	5.16085e-12	1.91152e-10
11874	9341	SGK1	2065.41	4569.34	1854.23	0.405799	-1.30116	8.27185e-13	3.66561e-11
11875	7655	PKIA	83.7715	185.51	75.1912	0.405322	-1.30286	4.02586e-07	4.25131e-06
11876	11877	ZEB1	1434.53	3181.36	1287.21	0.404609	-1.3054	2.19905e-06	1.93106e-05
11877	6138	MICALL1	1353.73	3002.93	1214.64	0.404485	-1.30584	1.62067e-16	1.87937e-14
11878	10414	TCF7L1	323.697	718.066	290.437	0.404472	-1.30589	1.51753e-08	2.31605e-07
11879	5730	LTB4R2	84.868	188.333	76.142	0.404295	-1.30652	0.000103687	0.000572298
11880	3713	FLJ35390	82.3409	182.843	73.8649	0.40398	-1.30765	1.62095e-09	3.14841e-08
11881	430	AMOTL1	1560.21	3466.41	1399.44	0.403715	-1.30859	1.21857e-08	1.90428e-07
11882	3305	ETNK2	162.254	360.833	145.507	0.403252	-1.31025	0.0131025	0.0363298
11883	10061	ST3GAL3	146.306	325.388	131.203	0.40322	-1.31036	2.09403e-11	6.62823e-10
11884	9811	SNTA1	377.737	840.247	338.73	0.403131	-1.31068	4.12552e-09	7.28157e-08
11885	11074	TRPC1	82.965	184.836	74.3734	0.402376	-1.31338	2.46667e-07	2.72785e-06
11886	4759	IL17D	41.6994	92.9603	37.3762	0.402067	-1.31449	6.55975e-07	6.53762e-06
11887	4618	HSPB1	15873.6	35399.9	14226.8	0.401888	-1.31514	3.63417e-05	0.000229831
11888	1920	CH25H	119.35	266.233	106.962	0.40176	-1.31559	4.51159e-07	4.70814e-06
11889	8554	RBPMS	2203.54	4917.76	1974.63	0.401532	-1.31641	3.34026e-08	4.72847e-07
11890	3413	FAM129B	6682.24	14968.3	5983.42	0.39974	-1.32286	6.09997e-07	6.11377e-06
11891	5306	LARP6	190.612	427.425	170.639	0.399226	-1.32472	1.84073e-09	3.52465e-08
11892	6146	MID2	416.325	933.775	372.684	0.399116	-1.32512	1.3613e-10	3.48268e-09
11893	4830	INPP5J	204.433	458.604	182.997	0.399031	-1.32543	4.01408e-06	3.29846e-05
11894	8074	PRNP	2873.6	6452.99	2571.73	0.398533	-1.32723	5.92722e-11	1.6865e-09
11895	4662	ID1	2400.77	5391.94	2148.51	0.398467	-1.32747	3.71261e-10	8.64279e-09
11896	11754	YOD1	730.372	1640.84	653.586	0.398323	-1.32799	0.000928082	0.0038695
11897	7657	PKIG	825.101	1853.81	738.342	0.398284	-1.32813	2.12216e-12	8.46682e-11
11898	8744	RNF122	194.445	437.542	173.943	0.397547	-1.3308	3.29016e-14	2.06183e-12
11899	1343	C3orf70	420.196	945.869	375.863	0.397373	-1.33144	7.23708e-05	0.000419223
11900	11672	WHAMMP3	37.9179	85.3739	33.9156	0.397259	-1.33185	1.30224e-06	1.20854e-05
11901	3029	EFCC1	90.9795	204.976	81.3653	0.39695	-1.33297	1.5079e-10	3.82619e-09
11902	7260	PAQR7	311.097	701.043	278.21	0.396852	-1.33333	1.00082e-08	1.59412e-07
11903	5178	KLF10	2436.59	5497.36	2178.45	0.396272	-1.33544	4.21784e-16	4.39789e-14
11904	10242	SYNC	407.103	918.777	363.949	0.396124	-1.33598	9.31263e-05	0.000519798
11905	9679	SLMAP	2373.78	5359	2122.02	0.395972	-1.33653	2.93959e-08	4.22647e-07
11906	10070	ST6GALNAC6	607.418	1371.34	542.991	0.395958	-1.33658	1.85059e-18	3.70357e-16
11907	12105	ZNF426	165.598	373.909	148.029	0.395897	-1.3368	2.25985e-09	4.22292e-08
11908	9101	SAT2	440.917	995.846	394.115	0.395759	-1.3373	7.38365e-15	5.51906e-13
11909	8822	RORA	391.76	885.047	350.158	0.395637	-1.33775	9.41687e-12	3.24568e-10
11910	5341	LDOC1	299.866	677.547	268.013	0.395564	-1.33802	3.01791e-07	3.26559e-06
11911	12354	ZNF853	206.83	467.34	184.859	0.395556	-1.33805	8.6108e-08	1.08141e-06
11912	8674	RHOJ	289.697	654.673	258.916	0.39549	-1.33829	7.20543e-09	1.19207e-07
11913	1100	BMP6	130.087	295.024	116.177	0.393787	-1.34451	5.54713e-12	2.04848e-10
11914	4989	JUN	5743.21	13025.7	5129.02	0.393763	-1.3446	6.26126e-11	1.74977e-09
11915	4816	INMT	256.673	582.667	229.179	0.393328	-1.3462	2.27637e-05	0.000152019
11916	4170	GPR157	141.708	321.947	126.507	0.392943	-1.34761	3.36452e-06	2.82074e-05
11917	8768	RNF180	94.317	214.298	84.1981	0.392902	-1.34776	1.02497e-08	1.62632e-07
11918	2962	DZIP1	228.59	520.298	203.988	0.39206	-1.35085	1.256e-08	1.95049e-07
11919	8296	PXMP2	332.93	758.752	297.017	0.391455	-1.35308	4.78869e-15	3.88353e-13
11920	10262	SYT15	81.3564	185.584	72.5661	0.391014	-1.35471	2.36043e-08	3.44973e-07
11921	8631	RFX2	322.561	735.996	287.693	0.39089	-1.35517	6.8066e-11	1.88519e-09
11922	3796	FRMD6	664.075	1515.33	592.282	0.39086	-1.35528	5.36225e-07	5.45815e-06
11923	7090	OAT	2733.41	6239.39	2437.73	0.3907	-1.35587	4.02067e-07	4.25131e-06
11924	116	ACADS	815.234	1861.22	727.018	0.390615	-1.35618	5.81894e-10	1.28244e-08
11925	6550	N4BP3	222.4	507.876	198.323	0.390495	-1.35662	1.13253e-05	8.22744e-05
11926	9459	SLAMF7	707.461	1615.7	630.863	0.390459	-1.35676	3.17577e-07	3.42057e-06
11927	11499	VAT1L	98.2339	224.388	87.5944	0.390371	-1.35708	6.55975e-08	8.4496e-07
11928	11668	WFDC1	301.714	689.269	269.029	0.39031	-1.35731	2.60809e-06	2.2473e-05
11929	1832	CELF2	930.225	2125.28	829.438	0.390273	-1.35745	4.90823e-09	8.50576e-08
11930	10767	TMEM37	436.978	999.348	389.549	0.389803	-1.35918	2.39628e-07	2.66425e-06
11931	6271	MPP2	101.896	233.075	90.8322	0.389712	-1.35952	8.26538e-07	8.006e-06
11932	346	AKAP12	1747.14	4002.95	1556.89	0.388934	-1.3624	1.08333e-05	7.89314e-05
11933	5990	ME1	659.825	1512.6	587.904	0.388672	-1.36337	5.69586e-13	2.61756e-11
11934	1230	C15orf52	450.138	1033.9	400.906	0.387762	-1.36676	6.51314e-06	5.05094e-05
11935	7302	PBX1	1532.24	3520.84	1364.52	0.387555	-1.36753	1.99155e-12	8.04926e-11
11936	10915	TOX	387.979	893.296	345.362	0.386615	-1.37103	2.18337e-05	0.000146202
11937	6624	NCALD	319.062	735.399	283.949	0.386116	-1.3729	9.57003e-10	1.98903e-08
11938	8511	RBKS	99.0899	228.398	88.1844	0.3861	-1.37295	4.14316e-06	3.40227e-05
11939	9892	SPAG4	105.591	243.461	93.9637	0.385949	-1.37352	2.78577e-08	4.03335e-07
11940	2804	DNAJC18	120.871	278.906	107.543	0.385589	-1.37486	8.94623e-13	3.92243e-11
11941	5555	LOC441869	122.619	283.363	109.062	0.384886	-1.3775	5.0224e-06	4.02052e-05
11942	6412	MT1F	239.958	554.58	213.423	0.384838	-1.37768	6.29799e-05	0.000371238
11943	515	ANTXR2	2064.02	4771.97	1835.64	0.384671	-1.3783	8.00788e-10	1.71018e-08
11944	6468	MTURN	689.308	1595.03	612.922	0.384271	-1.37981	1.5214e-12	6.29251e-11
11945	3301	ETFDH	482.862	1117.86	429.308	0.384045	-1.38065	3.26861e-17	4.76977e-15
11946	5587	LOC728392	106.576	246.765	94.7532	0.383982	-1.38089	8.71617e-10	1.83306e-08
11947	10128	STK32B	54.2994	125.742	48.2741	0.383913	-1.38115	2.58072e-06	2.22837e-05
11948	3398	FAM117A	473.313	1096.11	420.789	0.383894	-1.38122	6.18688e-18	1.14577e-15
11949	8641	RGMB	1131.1	2619.58	1005.57	0.383867	-1.38132	1.34752e-09	2.70551e-08
11950	1518	CBR3	99.7906	231.258	88.703	0.383568	-1.38245	3.10565e-08	4.44851e-07
11951	8052	PRKCB	643.438	1494.85	571.632	0.3824	-1.38685	2.59602e-06	2.23846e-05
11952	4967	JAM3	791.499	1838.84	703.169	0.382398	-1.38685	8.31363e-09	1.35731e-07
11953	534	AP1S2	359.068	836.908	318.768	0.380887	-1.39256	1.48751e-08	2.27303e-07
11954	558	APBB1	350.202	817.127	310.823	0.380385	-1.39447	6.25506e-10	1.37309e-08
11955	8427	RAI2	492.941	1152.06	437.353	0.379628	-1.39734	7.72107e-11	2.11486e-09
11956	3580	FBXL7	350.138	818.547	310.633	0.379494	-1.39785	3.27775e-10	7.76151e-09
11957	4079	GNAZ	233.926	547.221	207.503	0.379194	-1.39899	4.70364e-08	6.35068e-07
11958	3192	ENPEP	285.233	667.495	252.994	0.379019	-1.39966	0.00526542	0.0169697
11959	7436	PDZK1	135.606	317.556	120.261	0.378708	-1.40084	0.00522718	0.0168648
11960	7972	PPP2R3A	378.628	887.396	335.72	0.37832	-1.40232	7.21783e-12	2.60345e-10
11961	10925	TP53INP2	2163.66	5072.08	1918.37	0.378222	-1.40269	2.43576e-15	2.14347e-13
11962	6170	MIR22HG	180.582	423.606	160.085	0.377911	-1.40388	1.1972e-14	8.34541e-13
11963	1505	CAV1	2579.56	6054.23	2286.52	0.377673	-1.40479	0.000264733	0.00131287
11964	2499	CYSLTR1	57.1217	134.126	50.6274	0.377463	-1.40559	2.12946e-07	2.4086e-06
11965	1233	C16orf45	371.844	876.02	329.324	0.375932	-1.41146	5.23832e-10	1.17112e-08
11966	6512	MYL6	13368.8	31497.8	11839.9	0.375895	-1.4116	4.036e-20	1.25197e-17
11967	10888	TOM1L2	1429.96	3369.19	1266.41	0.37588	-1.41165	1.30255e-19	3.44656e-17
11968	9171	SDCBP2	1566.91	3701.34	1386.9	0.374701	-1.41619	6.89098e-11	1.90431e-09
11969	214	ADAMTSL4	630.989	1494.46	558.167	0.373492	-1.42085	1.7971e-08	2.7127e-07
11970	7388	PDE5A	1042.06	2469.83	921.649	0.373163	-1.42212	1.6561e-08	2.51517e-07
11971	6969	NRP2	1465.53	3476.39	1295.94	0.372783	-1.42359	3.58123e-08	5.01534e-07
11972	44	ABAT	502.33	1193.42	444.045	0.372076	-1.42633	1.25348e-06	1.16941e-05
11973	2901	DSTN	9774	23223.7	8639.69	0.372021	-1.42654	7.47941e-13	3.36248e-11
11974	10039	SSC5D	788.603	1875.21	696.961	0.371671	-1.4279	4.3691e-06	3.55433e-05
11975	7751	PLPP7	55.008	130.903	48.6073	0.371324	-1.42925	2.93281e-08	4.22161e-07
11976	3759	FOS	8021.63	19107.3	7086.69	0.370888	-1.43094	6.75987e-09	1.12586e-07
11977	4390	HEBP1	751.289	1790.49	663.645	0.370649	-1.43187	1.3342e-10	3.42041e-09
11978	2266	CPE	884.958	2109.44	781.689	0.370567	-1.43219	0.00245286	0.0088758
11979	7194	P3H2	421.631	1006.74	372.284	0.369793	-1.43521	2.35459e-09	4.37362e-08
11980	2451	CXCL12	1178.83	2815.74	1040.78	0.369629	-1.43585	1.09441e-06	1.03739e-05
11981	2225	COPZ2	127.143	303.709	112.252	0.369605	-1.43594	9.56849e-10	1.98903e-08
11982	7300	PBLD	716.827	1712.41	632.862	0.369575	-1.43606	8.3014e-07	8.03462e-06
11983	1536	CC2D2A	251.991	603.154	222.375	0.368687	-1.43953	1.49657e-11	4.92559e-10
11984	1730	CDA	414.962	993.328	366.184	0.368643	-1.4397	0.0116847	0.032906
11985	7453	PEPD	1627.66	3896.75	1436.29	0.368586	-1.43992	1.38968e-09	2.77221e-08
11986	2567	DCN	9427.81	22622.1	8315.04	0.367563	-1.44394	8.74893e-10	1.83683e-08
11987	1803	CDKN1A	3000.4	7211.41	2645.25	0.366815	-1.44687	2.73909e-16	2.95536e-14
11988	5638	LRCH2	79.8305	191.887	70.38	0.366778	-1.44702	9.99839e-08	1.23936e-06
11989	7456	PER3	794.266	1912.27	699.976	0.366045	-1.44991	3.86909e-13	1.91266e-11
11990	5128	KIAA1614	68.716	165.664	60.5397	0.365438	-1.4523	1.11881e-09	2.29458e-08
11991	2675	DGAT1	2457.14	5927.75	2164.44	0.365136	-1.45349	3.49063e-06	2.91003e-05
11992	5915	MAST4	804.878	1945.8	708.656	0.364199	-1.4572	8.28575e-08	1.04375e-06
11993	6380	MRVI1	1634.68	3952.72	1439.18	0.364099	-1.4576	1.95488e-06	1.73631e-05
11994	2698	DHRS1	361.845	875.233	318.547	0.363957	-1.45816	2.9941e-15	2.56212e-13
11995	5704	LRRK2	236.651	572.565	208.32	0.363837	-1.45864	7.38329e-09	1.21663e-07
11996	6491	MXRA7	2421.75	5863.43	2131.49	0.363523	-1.45988	3.28929e-09	5.96688e-08
11997	7414	PDLIM2	712.246	1726.22	626.731	0.363066	-1.4617	5.29826e-15	4.21416e-13
11998	6942	NR2F1-AS1	80.4287	195.217	70.7478	0.362407	-1.46432	3.70747e-09	6.60005e-08
11999	2044	CLDN5	434.936	1056.64	382.503	0.362001	-1.46593	4.76687e-10	1.07541e-08
12000	8657	RGS5	7849.92	19084	6902.47	0.361689	-1.46718	9.22917e-11	2.4786e-09
12001	89	ABHD6	314.136	764.717	276.135	0.361095	-1.46955	2.99941e-16	3.18092e-14
12002	7576	PID1	304.885	742.715	267.96	0.360784	-1.47079	1.19314e-10	3.10366e-09
12003	5579	LOC653653	100.765	245.521	88.5564	0.360688	-1.47117	2.11879e-09	3.97129e-08
12004	4013	GJC1	399.53	973.615	351.113	0.360628	-1.47142	2.18115e-06	1.91669e-05
12005	11231	TXNIP	11842.8	28896.1	10404.6	0.360068	-1.47366	3.08316e-15	2.60244e-13
12006	3491	FAM46C	867.189	2116.39	761.834	0.359968	-1.47406	4.56259e-11	1.33206e-09
12007	1685	CD27	296.504	723.636	260.481	0.359961	-1.47409	0.000871301	0.003671
12008	2074	CLMP	357.439	873.445	313.92	0.359405	-1.47632	4.35811e-06	3.55433e-05
12009	3463	FAM212A	28.6462	70.0992	25.1502	0.35878	-1.47883	3.10291e-06	2.61911e-05
12010	7776	PMM1	376.975	923.42	330.89	0.358331	-1.48064	5.78566e-19	1.21675e-16
12011	4349	HBA2	1108.43	2716.09	972.842	0.358177	-1.48125	0.0183718	0.0478198
12012	3130	ELL2	1034.84	2537.17	908.142	0.357935	-1.48223	9.64976e-15	6.92106e-13
12013	9873	SOX17	102.805	252.215	90.2038	0.357646	-1.4834	3.3899e-11	1.01845e-09
12014	6947	NR4A1	3895.83	9563.92	3417.8	0.357364	-1.48454	2.80431e-07	3.06572e-06
12015	8591	REEP6	1010.92	2482.58	886.808	0.357212	-1.48515	0.000145209	0.000770639
12016	10737	TMEM220	120.594	296.468	105.762	0.356739	-1.48706	1.55676e-13	8.62334e-12
12017	5032	KCNIP2	24.0744	59.1965	21.1123	0.356648	-1.48743	0.000132892	0.000713821
12018	3902	GAS1	435.961	1073.27	382.212	0.356119	-1.48957	5.15592e-05	0.000310556
12019	3593	FBXO32	821.632	2023.51	720.269	0.355951	-1.49025	4.03924e-08	5.56258e-07
12020	11529	VLDLR	230.272	567.921	201.795	0.355323	-1.4928	1.816e-09	3.48268e-08
12021	7687	PLCD1	333.036	822.2	291.782	0.354879	-1.4946	9.31606e-13	4.05592e-11
12022	11195	TUBB6	1416.02	3499.83	1240.27	0.354382	-1.49662	4.46114e-13	2.12899e-11
12023	5837	MAP1B	2196.81	5430.14	1924.12	0.35434	-1.49679	1.90492e-06	1.70536e-05
12024	8806	RNLS	39.3488	97.2649	34.4643	0.354335	-1.49682	5.41551e-08	7.16372e-07
12025	5529	LOC375190	36.6037	90.5183	32.0567	0.354146	-1.49758	6.56465e-08	8.4496e-07
12026	8121	PRRT1	87.7946	217.121	76.8875	0.354123	-1.49768	4.57679e-08	6.21321e-07
12027	7232	PALLD	6594.64	16319.4	5774.47	0.35384	-1.49883	5.4424e-07	5.52161e-06
12028	4945	ITPKB	1393.02	3453.51	1219.25	0.353046	-1.50207	1.93061e-07	2.20581e-06
12029	724	ARMCX1	180.798	448.833	158.193	0.352455	-1.50449	1.77256e-11	5.76574e-10
12030	450	ANGPT1	137.014	340.199	119.878	0.352377	-1.50481	9.76423e-11	2.59988e-09
12031	8363	RAB38	85.1994	211.651	74.5348	0.35216	-1.5057	1.37966e-05	9.74874e-05
12032	4302	GYPC	564.18	1401.78	493.539	0.35208	-1.50602	1.27493e-13	7.19058e-12
12033	7416	PDLIM4	492.215	1226.99	430.246	0.350651	-1.51189	9.98408e-11	2.65273e-09
12034	2899	DSP	12823.5	32030.5	11203.7	0.34978	-1.51548	1.57673e-05	0.000109603
12035	9944	SPON1	2154.46	5385.54	1881.96	0.349447	-1.51685	2.40581e-07	2.67246e-06
12036	9664	SLC9A9	150.886	377.274	131.793	0.34933	-1.51734	1.23681e-13	7.00744e-12
12037	2563	DCLK2	105.735	264.705	92.3283	0.348797	-1.51954	3.03497e-06	2.56351e-05
12038	3984	GGTA1P	113.806	285.397	99.3345	0.348057	-1.52261	2.18854e-14	1.42923e-12
12039	7730	PLEKHO1	979.552	2457.22	854.929	0.347925	-1.52315	6.07095e-11	1.70813e-09
12040	6667	NDRG2	1102.84	2768.26	962.38	0.347648	-1.5243	6.06752e-25	4.42857e-22
12041	3230	EPHX2	628.897	1579.71	548.707	0.347346	-1.52556	1.8851e-09	3.59298e-08
12042	8256	PTPRCAP	566.725	1423.73	494.447	0.34729	-1.52579	7.0489e-05	0.000410431
12043	10824	TMTC1	653.722	1643.53	570.244	0.346962	-1.52715	0.00118853	0.00474191
12044	1392	CA11	114.497	288.106	99.8557	0.346593	-1.52868	4.75039e-15	3.88353e-13
12045	10009	SRPX	287.535	723.928	250.73	0.346347	-1.52971	1.26341e-06	1.17691e-05
12046	9227	SELENOM	1548.32	3900.64	1349.93	0.346078	-1.53083	1.15618e-11	3.87726e-10
12047	6664	NDN	423.049	1066.35	368.794	0.345845	-1.5318	1.20613e-11	4.02302e-10
12048	5042	KCNN3	132.69	334.662	115.657	0.345592	-1.53286	0.00252403	0.00909091
12049	9296	SETBP1	495.222	1250.21	431.548	0.34518	-1.53458	1.97033e-09	3.72681e-08
12050	4749	IKZF2	281.574	711.265	245.335	0.344928	-1.53563	3.83855e-05	0.000241036
12051	4754	IL11RA	87.2875	220.789	76.0283	0.344349	-1.53806	1.78327e-13	9.62038e-12
12052	1923	CHADL	56.7973	143.986	49.4441	0.343396	-1.54206	7.45962e-11	2.05231e-09
12053	7380	PDE1B	117.95	299.195	102.664	0.343133	-1.54316	5.64055e-08	7.39831e-07
12054	10424	TCP11L2	231.662	588.711	201.549	0.342357	-1.54643	1.94204e-08	2.90083e-07
12055	4247	GSTM2	236.071	600.354	205.348	0.342045	-1.54774	5.78229e-08	7.56024e-07
12056	11570	VSIG1	3045.15	7746.19	2648.67	0.341932	-1.54822	0.000133008	0.000714134
12057	6037	MEIS1	535.636	1364.14	465.762	0.341432	-1.55033	6.87227e-10	1.49148e-08
12058	3199	ENTPD5	345.425	880.396	300.307	0.341104	-1.55172	3.84814e-12	1.46916e-10
12059	6274	MPP7	812.683	2072.95	706.395	0.340768	-1.55314	1.76358e-11	5.75855e-10
12060	10448	TEF	446.972	1140.19	388.507	0.340738	-1.55327	7.32004e-22	3.24382e-19
12061	7887	POU2AF1	719.613	1836.32	625.433	0.340591	-1.55389	0.00335105	0.0115467
12062	2067	CLIP4	360.431	921.183	313.139	0.339931	-1.55668	1.75227e-12	7.17561e-11
12063	5799	MAGI2	115.029	294.25	99.9135	0.339553	-1.55829	1.45212e-09	2.86909e-08
12064	1221	C14orf132	496.242	1270.33	430.958	0.339249	-1.55958	3.47986e-07	3.72868e-06
12065	9006	RTL5	147.69	378.215	128.248	0.339088	-1.56027	1.32629e-09	2.6672e-08
12066	1508	CAVIN2	633.68	1625.52	550.03	0.338371	-1.56332	5.65994e-07	5.71894e-06
12067	3477	FAM229B	88.5365	227.272	76.8359	0.338078	-1.56457	4.09273e-13	2.00722e-11
12068	1561	CCDC146	179.561	461.024	155.823	0.337994	-1.56493	6.29081e-11	1.75023e-09
12069	7693	PLCL1	135.51	347.989	117.59	0.337912	-1.56528	2.1039e-11	6.64255e-10
12070	6195	MLLT11	214.586	551.333	186.186	0.337701	-1.56618	2.52407e-05	0.000167569
12071	3464	FAM212B	66.2935	170.415	57.5122	0.337484	-1.56711	7.09527e-12	2.57421e-10
12072	387	ALDOC	458.771	1180.08	397.937	0.337211	-1.56828	4.66707e-16	4.78587e-14
12073	362	AKR1C3	2374.46	6111.11	2059.32	0.33698	-1.56926	1.76375e-10	4.39449e-09
12074	5171	KIT	387.578	997.569	336.133	0.336953	-1.56938	4.58644e-10	1.04419e-08
12075	7266	PARD6G	186.983	482.205	162.085	0.336133	-1.5729	6.26344e-10	1.37309e-08
12076	11910	ZFPM2	143.267	370.233	124.125	0.335262	-1.57664	3.47835e-07	3.72868e-06
12077	10857	TNFSF12	473.81	1224.64	410.487	0.335189	-1.57695	1.10018e-15	1.03417e-13
12078	6680	NDUFA4L2	589.329	1524.25	510.48	0.334906	-1.57817	0.00130416	0.0051225
12079	10586	TKFC	955.378	2471.22	827.536	0.334869	-1.57833	1.30869e-08	2.02979e-07
12080	9846	SOBP	333.216	863.265	288.513	0.334212	-1.58116	1.51961e-09	2.98816e-08
12081	3884	GALNT15	128.478	332.98	111.23	0.334046	-1.58188	7.22196e-05	0.000418543
12082	677	ARHGEF37	395.929	1028.52	342.577	0.333077	-1.58607	5.3211e-24	3.30121e-21
12083	7622	PIM1	1251.94	3252.52	1083.21	0.333038	-1.58624	4.88488e-14	2.93146e-12
12084	9897	SPARCL1	7755.76	20163	6709.37	0.332757	-1.58746	2.3668e-06	2.05861e-05
12085	6143	MICU3	58.8852	153.243	50.9274	0.332331	-1.58931	2.67221e-09	4.91212e-08
12086	322	AHNAK	23011.9	59918.9	19899.3	0.332103	-1.5903	1.64786e-17	2.69034e-15
12087	2276	CPNE5	259.037	674.567	223.992	0.332053	-1.59051	1.98251e-08	2.95661e-07
12088	5478	LOC100302650	30.9487	80.6234	26.7593	0.331905	-1.59116	6.07881e-08	7.898e-07
12089	4665	ID4	311.428	812.471	269.172	0.3313	-1.59379	4.74249e-14	2.87048e-12
12090	3699	FKBP5	1617.12	4225.29	1397.15	0.330664	-1.59656	5.95332e-11	1.6865e-09
12091	6590	NAP1L5	97.937	255.963	84.6095	0.330554	-1.59704	2.82677e-14	1.80797e-12
12092	856	ATP2B4	5230.21	13683.9	4517.24	0.330113	-1.59897	1.28944e-07	1.53989e-06
12093	4921	ITGA7	747.917	1958.57	645.813	0.329736	-1.60062	1.1859e-05	8.57494e-05
12094	2342	CRYL1	843.284	2211.27	727.911	0.329182	-1.60304	3.15346e-12	1.23044e-10
12095	185	ACY1	1357.92	3572.75	1171.13	0.327796	-1.60913	2.68069e-07	2.94354e-06
12096	2367	CSPG4	1809.71	4767.12	1560.29	0.327302	-1.61131	2.10543e-06	1.8541e-05
12097	805	ATF3	1253.29	3302.19	1080.49	0.327203	-1.61174	2.069e-08	3.07451e-07
12098	8821	ROR2	459.618	1212.04	396.161	0.326855	-1.61328	1.98998e-08	2.96418e-07
12099	132	ACER2	363.072	958.034	312.894	0.326601	-1.6144	7.79663e-08	9.89168e-07
12100	2294	CPXM2	863.508	2284.56	743.66	0.325516	-1.6192	1.5342e-05	0.000107006
12101	1318	C22orf23	44.1484	116.931	38.0101	0.325066	-1.6212	3.33345e-10	7.86339e-09
12102	11522	VILL	1399.46	3727.09	1203.16	0.322815	-1.63122	1.04771e-10	2.76595e-09
12103	5031	KCNH2	584.518	1559.37	502.302	0.322117	-1.63434	4.3503e-06	3.55356e-05
12104	2041	CLDN15	909.226	2429.19	781.036	0.321521	-1.63701	0.000450409	0.0020741
12105	5833	MAOA	1867.77	4992.25	1604.26	0.321351	-1.63778	1.93019e-10	4.7614e-09
12106	3211	EPB41L3	469.932	1257.23	403.534	0.320972	-1.63948	5.17536e-09	8.93127e-08
12107	5004	KAT2B	642.07	1719.57	551.197	0.320544	-1.64141	5.192e-27	5.85658e-24
12108	12379	ZSCAN18	499.544	1338.57	428.782	0.320328	-1.64238	1.05015e-11	3.56018e-10
12109	5183	KLF2	2035.24	5456.28	1746.72	0.320131	-1.64327	6.43126e-15	4.96147e-13
12110	4995	KANK2	2564.61	6882.83	2200.42	0.319697	-1.64522	7.93045e-10	1.69657e-08
12111	7561	PHYHD1	126.459	339.69	108.476	0.319339	-1.64684	3.48695e-09	6.28867e-08
12112	2745	DIXDC1	755.629	2034.84	647.745	0.318328	-1.65142	1.75265e-07	2.01921e-06
12113	12067	ZNF331	405	1091.33	347.117	0.318069	-1.65259	1.92798e-07	2.20483e-06
12114	7434	PDZD2	360.202	971.461	308.65	0.317717	-1.65419	2.62103e-10	6.26622e-09
12115	6075	METTL7A	1494.67	4042.87	1279.76	0.316546	-1.65951	5.72583e-31	2.3682e-27
12116	6656	NCS1	1043.42	2831.68	892.601	0.31522	-1.66557	9.44082e-08	1.17849e-06
12117	3968	GFOD1	84.801	230.25	72.5342	0.315023	-1.66647	5.38987e-10	1.19638e-08
12118	1448	CAND2	136.916	372.027	117.087	0.314727	-1.66783	4.50171e-08	6.1247e-07
12119	8050	PRKAR2B	379.283	1030.63	324.35	0.31471	-1.6679	1.6214e-09	3.14841e-08
12120	9097	SASH1	953.067	2592.89	814.769	0.314233	-1.6701	6.53337e-09	1.09697e-07
12121	8480	RASD2	197.811	538.47	169.081	0.314003	-1.67115	4.35917e-06	3.55433e-05
12122	1897	CES3	438.873	1195.24	375.083	0.313815	-1.67202	2.88146e-07	3.13899e-06
12123	10035	SSBP2	237.509	647.548	202.927	0.313378	-1.67402	1.01544e-18	2.0655e-16
12124	8723	RMRP	368.789	1006.36	315.017	0.313026	-1.67564	0.000401339	0.0018813
12125	8355	RAB30	128.185	350.352	109.448	0.312393	-1.67857	8.40999e-15	6.1024e-13
12126	10248	SYNGR1	290.903	796.308	248.279	0.311787	-1.68137	2.64526e-10	6.312e-09
12127	6086	MFAP4	3851.2	10569.2	3284.63	0.310774	-1.68606	1.6437e-10	4.12021e-09
12128	6486	MXD1	2362.84	6494.95	2014.35	0.310141	-1.689	3.74793e-10	8.70868e-09
12129	4169	GPR155	539.542	1484.18	459.873	0.309851	-1.69035	5.40562e-08	7.1587e-07
12130	6406	MST1	122.308	336.456	104.248	0.30984	-1.69041	0.001222	0.00484744
12131	3170	EML1	621.855	1713.1	529.822	0.309277	-1.69303	6.45181e-09	1.08622e-07
12132	11126	TSPYL2	443.005	1223.17	377.209	0.308386	-1.69719	4.44636e-13	2.12899e-11
12133	11897	ZFP36	8897.07	24567.4	7575.48	0.308355	-1.69734	8.58663e-12	3.01821e-10
12134	9810	SNRPN	661.659	1829.57	563.161	0.30781	-1.69989	5.30148e-19	1.17466e-16
12135	3645	FERMT2	1666.09	4612.51	1417.6	0.307338	-1.7021	7.6423e-08	9.73569e-07
12136	1275	C1orf115	652.758	1807.83	555.342	0.307187	-1.70281	7.53595e-07	7.40349e-06
12137	2015	CITED2	1197.07	3315.76	1018.39	0.307137	-1.70305	3.75149e-27	4.65485e-24
12138	3231	EPHX3	216.224	599.217	183.924	0.30694	-1.70397	0.00471204	0.0154634
12139	11148	TTC22	489.011	1358	415.723	0.30613	-1.70778	5.05888e-10	1.13715e-08
12140	1060	BEX4	305.372	848.388	259.576	0.305963	-1.70857	2.13001e-14	1.40581e-12
12141	5537	LOC399959	393.996	1095.18	334.86	0.305758	-1.70954	2.44787e-07	2.71027e-06
12142	9068	SALL2	168.676	469.482	143.307	0.305245	-1.71196	5.3716e-08	7.12843e-07
12143	5788	MAF	1180.59	3288.09	1002.85	0.304996	-1.71314	5.7587e-15	4.5512e-13
12144	2921	DUSP1	5711.77	15910.1	4851.67	0.304943	-1.71339	1.87142e-12	7.6133e-11
12145	4071	GNA15	313.475	874.506	266.159	0.304353	-1.71618	1.66641e-05	0.000115127
12146	9114	SBSPON	255.506	713.218	216.903	0.304119	-1.71729	0.000127231	0.000686684
12147	3051	EGR1	5990.91	16729.2	5085.27	0.303976	-1.71797	9.4261e-09	1.51501e-07
12148	5705	LRRN4CL	111.99	312.91	95.0452	0.303747	-1.71906	3.44914e-12	1.32498e-10
12149	6926	NPR1	190.258	531.88	161.447	0.30354	-1.72004	3.23784e-11	9.75123e-10
12150	4185	GPRASP1	192.199	538.688	162.978	0.302545	-1.72478	3.56812e-08	5.00263e-07
12151	1050	BDKRB1	65.3458	183.363	55.3925	0.302092	-1.72694	9.54439e-11	2.5523e-09
12152	323	AHNAK2	3402.9	9549.13	2884.54	0.302074	-1.72703	5.52629e-08	7.27149e-07
12153	7942	PPP1R12B	6824.55	19180.8	5782.45	0.301472	-1.72991	7.74174e-05	0.000443693
12154	9655	SLC7A8	1277.46	3592.91	1082.18	0.301198	-1.73121	4.27967e-16	4.42518e-14
12155	6270	MPP1	477.381	1345.12	404.197	0.300491	-1.73461	1.06953e-09	2.2081e-08
12156	5190	KLF9	1717.03	4839.41	1453.7	0.300388	-1.7351	7.17651e-15	5.39674e-13
12157	10400	TCEAL7	44.1201	124.624	37.3306	0.299546	-1.73915	4.06193e-09	7.20007e-08
12158	5185	KLF4	2514.48	7111.28	2126.8	0.299075	-1.74142	3.68291e-25	3.26411e-22
12159	162	ACTA2	14583.4	41294.4	12330.7	0.298605	-1.74369	9.93955e-07	9.50886e-06
12160	6413	MT1X	405.397	1148.01	342.767	0.298575	-1.74383	9.66821e-10	2.00607e-08
12161	11091	TSC22D3	2197.3	6223.09	1857.78	0.29853	-1.74405	4.0388e-21	1.72805e-18
12162	1424	CALD1	18369.8	52029.5	15531.1	0.298505	-1.74417	5.63227e-06	4.43997e-05
12163	1334	C2orf88	254.636	721.49	215.262	0.298358	-1.74488	1.40233e-05	9.88644e-05
12164	2482	CYBRD1	2882.12	8173.62	2435.85	0.298013	-1.74655	1.10281e-11	3.7083e-10
12165	213	ADAMTSL3	196.708	558.12	166.227	0.297835	-1.74742	3.49288e-09	6.29023e-08
12166	527	AOC3	1504.53	4274.86	1270.88	0.297293	-1.75004	2.09704e-07	2.37844e-06
12167	1338	C3orf18	78.7214	223.998	66.4692	0.29674	-1.75273	5.18687e-17	6.84667e-15
12168	3953	GDPD3	165.536	472.241	139.669	0.295758	-1.75751	4.39936e-09	7.69919e-08
12169	8957	RRAD	206.393	589.602	174.074	0.29524	-1.76004	2.62868e-06	2.25909e-05
12170	14	2019-09-05	320.467	920.456	269.866	0.293187	-1.77011	4.69918e-12	1.76155e-10
12171	2270	CPED1	817.715	2350.62	688.433	0.292873	-1.77165	8.69276e-07	8.38723e-06
12172	5857	MAP3K20	3164.8	9104.56	2663.86	0.292585	-1.77307	8.40657e-10	1.7752e-08
12173	4937	ITIH5	794.264	2288.78	668.22	0.291955	-1.77618	8.19078e-10	1.74026e-08
12174	10750	TMEM25	271.458	782.443	228.363	0.291859	-1.77666	4.87495e-17	6.64708e-15
12175	110	ACACB	694.963	2007.09	584.302	0.291119	-1.78032	3.2715e-17	4.76977e-15
12176	5545	LOC401093	287.9	831.793	242.029	0.290973	-1.78104	0.000232911	0.00117383
12177	10877	TNS1	10940.9	31632.6	9195.82	0.290707	-1.78236	4.11469e-07	4.33773e-06
12178	837	ATOH8	125.208	362.586	105.188	0.290106	-1.78535	9.56731e-13	4.15074e-11
12179	3232	EPM2A	145.188	420.578	121.962	0.289987	-1.78594	4.74204e-12	1.77227e-10
12180	5834	MAOB	806.706	2336.98	677.646	0.289966	-1.78604	9.18302e-11	2.47702e-09
12181	3978	GGN	24.084	69.8711	20.2224	0.289425	-1.78874	4.22955e-06	3.46633e-05
12182	10490	TGFB1I1	1694.12	4917.72	1422.25	0.289208	-1.78982	2.5695e-09	4.73031e-08
12183	10933	TPD52L1	303.671	881.863	254.907	0.289055	-1.79058	1.12688e-07	1.37873e-06
12184	1232	C15orf62	64.738	188.067	54.3368	0.288923	-1.79124	0.000292536	0.00143526
12185	3658	FGF2	253.742	738.884	212.826	0.288038	-1.79567	2.98173e-08	4.2821e-07
12186	1395	CA2	4766.8	13885	3997.79	0.287921	-1.79626	1.01107e-07	1.25203e-06
12187	4865	IPW	232.544	677.955	194.98	0.2876	-1.79787	2.7914e-08	4.03679e-07
12188	6766	NFASC	747.904	2185.32	626.676	0.286765	-1.80206	2.62556e-06	2.25909e-05
12189	8640	RGMA	1427.34	4171.86	1195.87	0.286652	-1.80263	2.29983e-06	2.00819e-05
12190	3683	FILIP1	310.032	906.807	259.701	0.286391	-1.80394	8.33326e-06	6.26282e-05
12191	9861	SORBS2	806.438	2365.14	674.981	0.285387	-1.80901	8.99457e-12	3.12618e-10
12192	7446	PEG3	141.332	414.672	118.279	0.285234	-1.80978	0.00417072	0.0139114
12193	10496	TGFBR3	1028.79	3024.77	860.455	0.28447	-1.81365	6.11509e-14	3.59602e-12
12194	8017	PRDM8	126.309	371.926	105.594	0.283912	-1.81649	3.4918e-10	8.18712e-09
12195	628	ARHGAP10	430.984	1269.72	360.248	0.283722	-1.81745	1.43069e-17	2.39892e-15
12196	7190	P2RY2	136.19	401.272	113.834	0.283682	-1.81765	5.72063e-06	4.50023e-05
12197	188	ADA	343.596	1013.99	287.056	0.283096	-1.82064	0.000268328	0.00132911
12198	1812	CDON	390.295	1152.29	326.031	0.282943	-1.82142	2.11637e-07	2.39598e-06
12199	8666	RHOB	8636.89	25507	7214.11	0.282829	-1.822	6.00635e-15	4.68722e-13
12200	3802	FRZB	688.766	2034.17	575.298	0.282817	-1.82206	1.19843e-07	1.45217e-06
12201	2500	CYSTM1	7914.52	23392.7	6609.13	0.28253	-1.82352	1.08221e-09	2.22687e-08
12202	950	B3GNT8	265.519	785.397	221.673	0.282244	-1.82499	1.60942e-09	3.13496e-08
12203	2423	CTTNBP2	124.69	369.079	104.079	0.281996	-1.82625	1.0834e-06	1.02774e-05
12204	5671	LRRC3	142.38	421.485	118.841	0.281957	-1.82645	1.64219e-14	1.10741e-12
12205	7381	PDE2A	226.525	671.49	188.998	0.28146	-1.829	3.56718e-13	1.79197e-11
12206	1408	CACNA1H	1542.52	4576.82	1286.62	0.281116	-1.83076	8.5887e-08	1.07972e-06
12207	8034	PRICKLE2	662.714	1966.6	552.748	0.281068	-1.83101	3.28065e-08	4.65747e-07
12208	7437	PDZRN3	870.84	2592.57	725.634	0.27989	-1.83707	1.15843e-10	3.02607e-09
12209	11115	TSPAN2	411.543	1229.35	342.571	0.27866	-1.84342	2.20004e-08	3.23054e-07
12210	10256	SYNPO2	11122.8	33302.5	9252.18	0.277823	-1.84776	0.000752631	0.0032471
12211	2510	DAAM2	776.173	2326.31	645.439	0.277452	-1.84969	2.1652e-08	3.19071e-07
12212	5336	LDHD	259.961	779.879	216.112	0.27711	-1.85147	7.12731e-15	5.39242e-13
12213	4966	JAM2	219.193	659.533	182.056	0.276038	-1.85706	2.07679e-14	1.38542e-12
12214	6404	MSRB3	1275.49	3838.64	1059.32	0.275963	-1.85745	1.08005e-07	1.32817e-06
12215	2369	CSRNP1	1205.34	3631.87	1000.69	0.275531	-1.85972	6.90948e-15	5.2674e-13
12216	10195	SULT1A1	242.392	730.493	201.227	0.275468	-1.86004	3.22392e-05	0.000206601
12217	7454	PER1	1453.22	4387.48	1205.76	0.274818	-1.86345	7.89136e-20	2.27712e-17
12218	6762	NEXN	1190.12	3604.37	986.509	0.273698	-1.86934	9.44048e-06	6.97247e-05
12219	3563	FBP1	1723.23	5238.08	1426.8	0.272389	-1.87626	9.49908e-09	1.5228e-07
12220	10229	SVIL	4344.19	13267.7	3591.6	0.270702	-1.88522	3.56629e-08	5.00263e-07
12221	11817	ZBTB7C	694.847	2124.6	574.265	0.270293	-1.8874	4.92228e-11	1.42548e-09
12222	1531	CBX7	986.162	3027.91	813.966	0.268821	-1.89528	1.52883e-17	2.5293e-15
12223	1912	CFL2	1152.64	3540.44	951.256	0.268683	-1.89602	8.03786e-07	7.8029e-06
12224	8654	RGS2	1176.05	3616.08	970.269	0.26832	-1.89797	7.21936e-18	1.31732e-15
12225	2892	DSC2	2252.24	6942.69	1856.66	0.267427	-1.90278	5.03003e-07	5.17947e-06
12226	3766	FOXF1	863.116	2660.87	711.498	0.267393	-1.90296	4.85891e-12	1.81049e-10
12227	1301	C1QTNF2	44.2286	136.351	36.4593	0.267393	-1.90296	7.34468e-11	2.02517e-09
12228	5873	MAP6	129.695	400.001	106.898	0.267245	-1.90377	7.30805e-10	1.57701e-08
12229	3721	FLNC	7425.4	22916.7	6118.9	0.267006	-1.90506	0.00026974	0.00133504
12230	311	AGR2___C11orf96	1826.63	5643.08	1504.77	0.266657	-1.90694	2.52818e-09	4.6681e-08
12231	7946	PPP1R14A	247.783	765.794	204.096	0.266515	-1.90771	1.09994e-08	1.73199e-07
12232	8222	PTGS1	801.854	2479.17	660.393	0.266376	-1.90846	1.39114e-19	3.59611e-17
12233	2066	CLIP3	824.879	2567.15	677.94	0.264082	-1.92094	1.58581e-09	3.10246e-08
12234	4620	HSPB2	72.2104	225.198	59.3078	0.263358	-1.9249	1.66337e-13	9.05223e-12
12235	1501	CASTOR1	132.53	414.121	108.781	0.26268	-1.92862	3.49137e-08	4.92283e-07
12236	9529	SLC25A4	765.352	2398.22	627.641	0.261712	-1.93395	4.59722e-25	3.56514e-22
12237	8241	PTPN13	324.374	1016.99	265.961	0.261519	-1.93501	7.5472e-07	7.40868e-06
12238	2770	DMPK	1112.56	3493.78	911.732	0.260958	-1.93811	5.31737e-09	9.11298e-08
12239	200	ADAMTS1	1462.38	4598.58	1197.88	0.260489	-1.9407	1.16038e-14	8.13448e-13
12240	8132	PRUNE2	2741.21	8625.04	2244.98	0.260287	-1.94183	2.06663e-05	0.000139287
12241	10536	THSD4	701.826	2210.03	574.628	0.260009	-1.94337	1.05414e-07	1.30017e-06
12242	4889	IRF4	260.067	820.395	212.811	0.2594	-1.94675	1.40167e-09	2.79163e-08
12243	6570	NACAD	136.39	430.496	111.586	0.259204	-1.94784	8.77686e-11	2.383e-09
12244	4239	GSN	10877	34425.6	8891.02	0.258267	-1.95306	7.05948e-30	1.93475e-26
12245	1896	CES2	5714.02	18110.5	4668.53	0.25778	-1.95579	1.53604e-07	1.79297e-06
12246	1187	BVES	271.963	863.162	222.103	0.257313	-1.9584	1.01541e-06	9.70665e-06
12247	7160	OSGIN1	179.946	571.932	146.887	0.256825	-1.96114	2.33627e-12	9.2615e-11
12248	9630	SLC46A1	589.776	1874.96	481.387	0.256746	-1.96159	4.60419e-07	4.78866e-06
12249	4552	HOXA4	150.963	482.038	123.041	0.255252	-1.97001	1.06001e-12	4.55998e-11
12250	10219	SUSD2	508.969	1626.14	414.75	0.255052	-1.97114	7.89432e-05	0.000450564
12251	2371	CSRP1	11854.5	37883.2	9659.29	0.254975	-1.97157	3.54098e-08	4.97582e-07
12252	9591	SLC35G1	237.332	759.468	193.296	0.254515	-1.97418	1.28887e-06	1.19838e-05
12253	2515	DACT3	434.819	1393.01	354.008	0.254133	-1.97635	3.38558e-08	4.78454e-07
12254	4047	GLTP	1054.18	3388.01	857.355	0.253055	-1.98247	1.3527e-08	2.09541e-07
12255	2258	COX7A1	132.641	426.952	107.819	0.252533	-1.98546	1.53522e-12	6.32855e-11
12256	3767	FOXF2	501.802	1616.98	407.751	0.252168	-1.98755	1.37882e-12	5.74109e-11
12257	6291	MRGPRF	835.373	2694.9	678.545	0.251788	-1.98972	1.98934e-07	2.26249e-06
12258	1917	CGNL1	397.16	1282.07	322.529	0.25157	-1.99097	1.70982e-11	5.59775e-10
12259	3719	FLNA	58731.2	190369	47629.2	0.250193	-1.99888	1.29468e-07	1.54465e-06
12260	6516	MYLK	11238.2	36466.6	9110.54	0.249833	-2.00097	8.07684e-06	6.10709e-05
12261	8561	RCAN2	665.007	2160.56	538.876	0.249415	-2.00338	7.97379e-07	7.75991e-06
12262	455	ANK2	469.048	1525.49	379.95	0.249068	-2.00539	5.59308e-08	7.35158e-07
12263	3058	EHD3	369.354	1202.18	299.116	0.248811	-2.00688	8.44609e-06	6.32844e-05
12264	10880	TNXB	1600.54	5215.69	1295.64	0.248412	-2.00919	7.01569e-08	9.00213e-07
12265	3575	FBXL22	88.7986	289.475	71.874	0.248291	-2.0099	2.23591e-07	2.51297e-06
12266	9493	SLC22A17	281.198	916.727	227.599	0.248273	-2.01	4.45303e-13	2.12899e-11
12267	5585	LOC728264	1068.46	3486.63	864.523	0.247954	-2.01186	1.99577e-05	0.000135246
12268	211	ADAMTSL1	176.264	576.008	142.55	0.24748	-2.01462	5.12344e-17	6.83642e-15
12269	2935	DUSP5	666.576	2178.33	539.079	0.247473	-2.01466	1.50975e-12	6.2652e-11
12270	3321	EVPL	2656.52	8697.25	2147.07	0.246867	-2.01819	4.26385e-05	0.000263869
12271	2821	DNASE1	337.352	1106.99	272.443	0.246111	-2.02262	3.46378e-05	0.00022029
12272	4213	GRHL1	360.441	1187.39	290.698	0.24482	-2.0302	6.64936e-05	0.000389727
12273	5039	KCNMA1	1614.34	5330.14	1300.96	0.244076	-2.03459	2.91066e-06	2.47028e-05
12274	10817	TMOD1	337.53	1117.24	271.771	0.243253	-2.03947	1.99553e-11	6.354e-10
12275	672	ARHGEF25	337.082	1117.32	271.279	0.242795	-2.04219	1.45805e-10	3.71489e-09
12276	7415	PDLIM3	2466.27	8192.65	1983.33	0.242086	-2.04641	3.54511e-09	6.36878e-08
12277	10306	TAGLN	19445.3	64733.3	15625.9	0.241388	-2.05057	4.29651e-07	4.50644e-06
12278	3554	FAXDC2	470.193	1580.42	376.559	0.238266	-2.06935	2.04479e-12	8.22794e-11
12279	10546	TIAM1	240.152	807.609	192.294	0.238103	-2.07034	1.07155e-06	1.01806e-05
12280	850	ATP1B2	112.518	378.749	90.065	0.237796	-2.0722	9.33197e-12	3.22538e-10
12281	9252	SEMA6D	239.192	810.79	190.985	0.235554	-2.08587	3.91437e-11	1.16195e-09
12282	10144	STON1	725.81	2465.32	579.104	0.2349	-2.08988	1.72444e-09	3.32766e-08
12283	2769	DMD	831.859	2827.42	663.559	0.234687	-2.09119	5.23963e-08	6.96821e-07
12284	8220	PTGR1	779.646	2653.6	621.602	0.234249	-2.09389	1.50157e-22	7.45258e-20
12285	6535	MYOCD	493.82	1681.71	393.636	0.234069	-2.09499	2.36724e-06	2.05861e-05
12286	3869	GADD45B	858.195	2927.02	683.716	0.233588	-2.09796	6.87563e-10	1.49148e-08
12287	10939	TPM1	9530.17	32543.2	7589.31	0.233208	-2.10031	6.42202e-10	1.40289e-08
12288	765	ASB2	407.428	1394.86	324.151	0.23239	-2.10538	1.76424e-08	2.66959e-07
12289	6035	MEI1	88.9626	307.289	70.5496	0.229587	-2.12289	4.99809e-13	2.3489e-11
12290	3412	FAM129A	2525.58	8724.76	2002.76	0.229549	-2.12313	2.5601e-09	4.72002e-08
12291	6104	MFSD4A	598.048	2068.77	474.012	0.229127	-2.12578	1.39529e-07	1.65356e-06
12292	3043	EFS	175.513	607.651	139.068	0.228861	-2.12746	3.6178e-13	1.81007e-11
12293	1452	CAP2	376.447	1307.45	297.929	0.227871	-2.13371	1.93813e-08	2.90083e-07
12294	7007	NTN1	883.301	3073.5	698.586	0.227293	-2.13737	6.06115e-12	2.22505e-10
12295	3987	GHR	123.78	431.521	97.8255	0.226699	-2.14115	1.59083e-13	8.73408e-12
12296	1400	CAB39L	421.36	1471.23	332.817	0.226216	-2.14422	1.67905e-17	2.70567e-15
12297	1595	CCDC69	1260.19	4411.94	994.378	0.225383	-2.14955	6.52253e-16	6.44642e-14
12298	9860	SORBS1	4715.78	16512.5	3720.87	0.225337	-2.14984	1.24771e-07	1.50161e-06
12299	7646	PITPNM3	538.448	1887.08	424.708	0.225061	-2.15162	1.61281e-16	1.87937e-14
12300	5625	LPCAT1___GPAT3	207.605	728.924	163.638	0.224492	-2.15526	2.05786e-10	5.02637e-09
12301	1696	CD36	476.508	1677.61	375.21	0.223657	-2.16064	5.64059e-09	9.60062e-08
12302	5189	KLF8	133.958	472.891	105.374	0.222829	-2.16599	4.94145e-09	8.5514e-08
12303	4076	GNAO1	555.845	1964.49	437.044	0.222472	-2.1683	2.15666e-08	3.18569e-07
12304	9748	SMTN	4821.36	17094.5	3786.27	0.22149	-2.17469	4.31297e-09	7.55867e-08
12305	165	ACTG2	28539.3	101658	22372.6	0.220077	-2.18392	0.000118165	0.000643343
12306	9740	SMOC2	2170.26	7771.94	1697.83	0.218457	-2.19458	3.42139e-09	6.18842e-08
12307	5387	LIMS2	1017.47	3651.74	795.303	0.217787	-2.19901	1.5695e-09	3.07652e-08
12308	2685	DGKG	138.15	496.515	107.926	0.217368	-2.20179	8.36865e-09	1.36092e-07
12309	4350	HBB	852.901	3077.13	665.315	0.216213	-2.20948	0.00283772	0.0100143
12310	2699	DHRS11	758.621	2739.91	591.524	0.215892	-2.21162	1.72492e-07	1.99281e-06
12311	9145	SCIN	331.961	1201.41	258.634	0.215275	-2.21575	2.47033e-12	9.76173e-11
12312	3944	GCOM1	370.695	1344.87	288.535	0.214544	-2.22065	7.79639e-30	1.93475e-26
12313	5809	MALL	3293.06	11951.4	2562.84	0.214439	-2.22136	2.80364e-11	8.61079e-10
12314	351	AKAP6	287.727	1051.42	223.319	0.212398	-2.23516	1.24918e-07	1.50192e-06
12315	6949	NR4A3	488.087	1784.04	378.789	0.212321	-2.23568	1.27873e-07	1.52857e-06
12316	1412	CACNB2	123.732	454.384	95.8461	0.210936	-2.24512	8.25655e-10	1.74825e-08
12317	6669	NDRG4	121.407	448.291	93.8382	0.209324	-2.25619	1.02252e-08	1.6245e-07
12318	5679	LRRC4	69.9867	258.508	54.0874	0.209229	-2.25684	1.15642e-12	4.94788e-11
12319	2792	DNAJB5	572.436	2123.92	441.588	0.207912	-2.26595	1.21592e-08	1.90253e-07
12320	9921	SPEG	753.707	2799.53	581.167	0.207595	-2.26816	5.05802e-08	6.76292e-07
12321	5363	LGI4	99.7497	370.616	76.9056	0.207508	-2.26876	4.06786e-13	2.00294e-11
12322	673	ARHGEF26	324.843	1209.75	250.212	0.20683	-2.27348	1.95189e-09	3.69756e-08
12323	131	ACE	1785.69	6652.22	1375.26	0.206738	-2.27413	5.04941e-06	4.03953e-05
12324	7648	PITX1	2012.89	7518.44	1548.57	0.20597	-2.2795	9.11995e-07	8.77212e-06
12325	4548	HOPX	831.076	3106.62	639.162	0.205742	-2.28109	1.50987e-05	0.000105487
12326	10940	TPM2	8395.82	31388.7	6456.66	0.2057	-2.28138	1.04518e-07	1.29169e-06
12327	7188	P2RY1	68.6431	259.224	52.57	0.202797	-2.30189	7.81791e-07	7.62016e-06
12328	8604	RERG	291.142	1102.64	222.703	0.201973	-2.30777	5.70009e-10	1.26073e-08
12329	11168	TTC9	484.823	1838.18	370.684	0.201658	-2.31002	1.34303e-06	1.24268e-05
12330	4091	GNG7	201.134	764.95	153.584	0.200776	-2.31634	2.83608e-31	2.3682e-27
12331	5040	KCNMB1	777.046	2955.54	593.318	0.200748	-2.31654	3.91488e-08	5.40933e-07
12332	6733	NEGR1	406.43	1550.12	309.974	0.199968	-2.32216	3.49708e-10	8.18712e-09
12333	1163	BTBD11	169.34	646.246	129.12	0.199799	-2.32338	0.000172994	0.000904176
12334	2125	CNN1	9625.67	36867.2	7328.2	0.198773	-2.33081	1.34679e-05	9.56149e-05
12335	8724	RNASE1	5638.73	21606.4	4292.06	0.198647	-2.33172	4.78604e-15	3.88353e-13
12336	1174	BTG2	4477.98	17229.6	3402.55	0.197483	-2.3402	1.10472e-17	1.93226e-15
12337	4611	HSPA2	508.996	1962.59	386.403	0.196884	-2.34458	3.81754e-14	2.34496e-12
12338	3388	FAM107A	234.686	905.189	178.137	0.196796	-2.34523	5.73314e-21	2.37123e-18
12339	7689	PLCD4	99.3669	385.34	75.2487	0.195279	-2.35639	3.51028e-13	1.77055e-11
12340	8230	PTN	245.028	950.808	185.504	0.195102	-2.3577	2.66083e-15	2.3083e-13
12341	4735	IGFBP6	508.974	1976.42	385.213	0.194904	-2.35916	2.04903e-12	8.22794e-11
12342	2916	DUOX1	581.208	2300.17	436.236	0.189654	-2.39856	2.72674e-05	0.000178918
12343	6721	NECAB1	112.494	448.369	84.167	0.187718	-2.41336	3.6679e-08	5.11363e-07
12344	9054	S100B	96.2479	386.773	71.7457	0.185498	-2.43052	1.52177e-15	1.40911e-13
12345	7342	PCK2	1133.19	4560.84	844.11	0.185078	-2.4338	4.7423e-08	6.38897e-07
12347	11429	USP2	123.766	499.843	92.0492	0.184156	-2.441	1.72205e-17	2.71437e-15
12348	3669	FGL2	1904.67	7710.79	1415	0.183509	-2.44608	1.14722e-09	2.3451e-08
12349	10687	TMEM154	322.947	1310.04	239.699	0.182971	-2.45031	1.46705e-06	1.34639e-05
12350	330	AIF1L	377.295	1530.77	280.014	0.182923	-2.45069	2.75353e-06	2.35184e-05
12351	10799	TMEM79	251.805	1026.73	186.449	0.181594	-2.46121	8.0962e-06	6.11298e-05
12352	3144	ELOVL4	50.0301	204.577	36.996	0.180842	-2.4672	2.75404e-06	2.35184e-05
12353	4012	GJB2	2154.05	8832.87	1590.78	0.180097	-2.47315	2.75236e-05	0.000180408
12354	2022	CKB	3107.17	12780.5	2291.34	0.179284	-2.47968	6.34403e-17	8.11512e-15
12355	2339	CRYAB	590.627	2447.54	434.019	0.177329	-2.4955	7.29095e-14	4.20772e-12
12356	3835	FXYD6	797.229	3311.05	585.221	0.176748	-2.50023	3.05781e-13	1.56137e-11
12357	2059	CLIC3	453.06	1882.01	332.546	0.176697	-2.50065	3.53018e-05	0.000223939
12358	5437	LMOD1	3319.2	13849.2	2431.13	0.175543	-2.5101	7.09297e-09	1.1766e-07
12359	4200	GPX3	2036.82	8605.85	1482.8	0.172301	-2.53699	3.31903e-22	1.52528e-19
12360	1517	CBR1	1444.77	6111.95	1051.15	0.171982	-2.53967	1.63632e-16	1.87995e-14
12361	250	ADIRF	868.381	3708.21	628.878	0.169591	-2.55987	1.45677e-14	9.8774e-13
12362	9326	SFRP1	668.99	2876.78	482.79	0.167823	-2.57499	1.36322e-12	5.69523e-11
12363	8555	RBPMS2	549.452	2369.15	395.984	0.167142	-2.58085	1.45025e-09	2.86909e-08
12364	94	ABI3BP	1218.76	5259.19	878.002	0.166946	-2.58254	2.56073e-11	8.00339e-10
12365	2668	DERL3	683.967	2951.57	492.724	0.166937	-2.58263	2.75304e-14	1.76993e-12
12366	10254	SYNM	8483.36	36893.2	6087.35	0.164999	-2.59947	1.0367e-06	9.87974e-06
12367	6514	MYL9	18541.7	80745.3	13295.6	0.164661	-2.60243	1.67127e-09	3.23512e-08
12368	5754	LYNX1	844.255	3718.33	601.863	0.161864	-2.62715	0.000445496	0.00205644
12369	4565	HPGD	1827.14	8057.82	1301.66	0.161539	-2.63004	1.46064e-20	5.492e-18
12370	3674	FHL1	4080.51	18115.7	2896.82	0.159907	-2.6447	3.63108e-10	8.46888e-09
12371	4621	HSPB6	7522.22	33925.6	5295.43	0.15609	-2.67955	2.20791e-07	2.49052e-06
12372	11988	ZNF185	1347.81	6096.93	947.282	0.15537	-2.68622	1.63945e-05	0.000113454
12373	513	ANPEP	17380.5	78723.7	12207	0.155061	-2.68909	1.05087e-05	7.67463e-05
12374	9557	SLC2A4	253.88	1150.48	178.264	0.154948	-2.69015	1.80492e-08	2.7212e-07
12375	5611	LOC96610	67098.7	305456	46996.3	0.153856	-2.70035	8.62761e-13	3.80966e-11
12376	3760	FOSB	2447.29	11180.6	1710.75	0.153011	-2.70829	2.43218e-07	2.69691e-06
12377	4622	HSPB8	1246.88	5717.02	869.875	0.152155	-2.71638	1.29798e-12	5.45944e-11
12378	7412	PDK4	2632.03	12151.1	1829.22	0.150539	-2.73179	1.46873e-11	4.84682e-10
12379	6506	MYH11	76510.9	354636	53054.6	0.149603	-2.74079	4.92457e-08	6.59871e-07
12380	7510	PGM5	1311.5	6088.56	908.613	0.149233	-2.74436	7.12138e-10	1.5421e-08
12381	5091	KHK	302.886	1418.39	208.807	0.147214	-2.76402	1.34709e-07	1.60102e-06
12382	10753	TMEM253	213.95	1004.21	147.301	0.146684	-2.76922	4.777e-07	4.93531e-06
12383	2001	CIDEB	617.472	2919.99	423.284	0.144961	-2.78627	1.2937e-10	3.33034e-09
12384	7735	PLIN4	907.668	4357.23	616.741	0.141544	-2.82067	1.94989e-09	3.69756e-08
12385	601	AQP3	1787.54	8587.58	1214.04	0.141371	-2.82244	2.00681e-05	0.00013571
12386	71	ABCG2	227.735	1111.15	153.231	0.137903	-2.85828	2.71687e-06	2.3265e-05
12387	9872	SOX15	108.276	538.104	72.0258	0.133851	-2.9013	1.99016e-06	1.76385e-05
12388	1907	CFD	1059.83	5339.38	698.908	0.130897	-2.9335	5.02081e-19	1.1327e-16
12389	4157	GPM6B	157.002	792.751	103.385	0.130413	-2.93884	4.94438e-15	3.98376e-13
12390	5770	LYVE1	162.162	818.978	106.768	0.130367	-2.93935	1.63601e-19	4.05993e-17
12391	7959	PPP1R3C	277.256	1403.51	182.271	0.129867	-2.94489	1.91767e-11	6.14844e-10
12392	2376	CSTB	8346.13	42485.2	5466.93	0.128679	-2.95816	1.24343e-05	8.93885e-05
12393	4492	HLF	251.605	1309.67	162.371	0.123978	-3.01184	9.04969e-14	5.17459e-12
12394	4771	IL1RN	3011.26	15700.2	1941.11	0.123636	-3.01583	5.06755e-06	4.05143e-05
12395	2991	ECM1	2468.1	13250.5	1558.74	0.117636	-3.0876	1.63284e-05	0.00011306
12396	9523	SLC25A34	63.6727	345.563	39.8988	0.11546	-3.11453	2.19009e-08	3.22128e-07
12397	516	ANXA1	7911.2	43911.4	4875.04	0.11102	-3.17111	1.13565e-05	8.24525e-05
12398	2053	CLEC3B	287.562	1682.27	169.936	0.101016	-3.30734	1.4733e-25	1.51304e-22
12399	6564	NAALADL1	150.279	894.771	87.49	0.0977792	-3.35433	5.64836e-07	5.71189e-06
12400	3175	EMP1	5507.72	33319.9	3162.11	0.0949015	-3.39743	1.32607e-06	1.22974e-05
12401	197	ADAM6	125796	766306	71777.5	0.0936669	-3.41632	2.5792e-14	1.67554e-12
12402	7922	PPL	4710.77	30321.8	2550.81	0.0841246	-3.57133	1.26019e-05	9.04364e-05
12403	9053	S100A9	8239.86	53447.6	4427.16	0.0828318	-3.59367	0.000139807	0.000745158
12404	11572	VSIG10L	429.793	2853.93	225.348	0.0789607	-3.66272	1.10312e-05	8.02315e-05
12405	9052	S100A8	4026.29	27367.6	2057.75	0.0751893	-3.73333	0.000137278	0.000733568
12406	8110	PRR4	390.109	2703.23	195.026	0.0721457	-3.79294	0.0165562	0.0439232
12407	4972	JCHAIN	18901	138221	8837.9	0.0639405	-3.96713	1.30551e-19	3.44656e-17
12408	2375	CSTA	2052.33	18515.6	663.856	0.0358538	-4.80173	4.98891e-05	0.000302553
